# Supplementary material for: Human pluripotent stem cell modeling of alveolar type 2 cell dysfunction caused by ABCA3 mutations
Source: J Clin Invest. 2024 Jan 16;134(2):e164274. doi: 10.1172/JCI164274 (PMC10786693; doi:10.1172/JCI164274)
Supplement: Supplemental table 1 [file jci-134-164274-s132.xlsx]

## Sheet: Table S1 methods & instructions
Table S1: Differentially expressed genes on day 43-44 comparing patient-specific ABCA3 mutant versus CRISPR-Cas9 gene-corrected iAEC2s
Cell line:	E690K-ST, E690-ST, W308R- ST, W308-ST; SFTPCtdTomato reporter-containing patient-specific human iPSC line
Methods:
Day 0 patient-specific iPSCs containing either the E690K or W308R ABCA3 mutations and their syngeneic CRISPR-Cas9 corrected iPSC lines were differetiated following the distal lung differentiation protocol described in Jacob et al. (Cell Stem Cell 2017). On day 30, cells were sorted for CPM to enrich for distal lung epithelial cells followed by CHIR withdrawal and addback to further increase the f…
Color key:
Gene expression is ordered from top (enriched in E690K or W308R ABCA3 mutant iAEC2s, positive logFC values) to bottom (enriched in E690 or W308 gene corrected iAEC2s, negative logFC values). The table shows 1384 DEGs in the E690K vs E690(corrected) comparison and 254 DEGs in the W308R vs W308(corrected) comparison, both comparisons with the FDR cutoff of <0.05 and absolute logFC of 1.

## Sheet: Table S1A. E690K vs corrected
Table S1A: Differentially expressed genes on day 43-44 comparing patient-specific E690K ABCA3 mutant versus syngeneic, CRISPR-Cas9 gene-corrected iAEC2s
Red=differentially expressed genes that are up
Blue=differentially expressed genes that are down
Log2 Fold Change	FDR	Gene	E690 corrected_1	E690 corrected_2	E690 corrected_3	E690K mutant_1	E690K mutant_2	E690K mutant_3
7.96932	9.38825e-05	HSPA6	1.1586	-2.02094	-2.90987	5.87084	5.46236	6.01401
7.26559	4.11186e-06	NIPAL4	-1.45586	-1.45586	-1.45586	3.41351	3.80334	3.729
6.49176	2.09363e-05	ZNF486	-5.0834	-4.57153	-5.0834	-0.263772	-0.255451	-0.200225
5.1447	0.00941001	APBB1IP	-3.54533	-2.35775	-3.54533	0.441792	0.54085	0.227776
4.67932	7.58506e-07	FLNC	0.0227754	-0.643183	-0.423287	4.08367	4.40447	4.44714
4.5733	0.00064599	TAC1	0.314377	-0.436098	-1.62368	3.31722	2.75419	3.03665
4.33044	3.39883e-05	ECHDC3	-4.94133	-4.04036	-4.53786	-0.661565	-0.242808	-0.164956
4.00315	0.00197123	ZNF229	-3.60067	-4.09078	-4.09078	-0.933068	-1.82597	-2.03147
3.96022	0.00216979	ZNF311	-2.0278	-3.41639	-3.41639	-0.428407	-1.40034	0.240746
3.92197	0.00298961	KRTAP3-1	-2.23304	-0.893138	-0.628911	1.87838	1.70659	2.50299
3.6112	0.00056452	NPPC	-2.37674	-1.12839	-1.78518	1.24494	1.6165	1.55298
3.47558	0.000848158	AL645608.8	-0.219632	-0.158778	-1.71411	2.1788	2.53476	2.67744
3.35638	0.000176661	RBM24	-1.1395	-0.595511	0.0869236	2.42119	2.1679	2.86508
3.2271	0.000511356	NEFM	-0.244872	-0.481653	-1.11976	2.10792	2.54816	3.13951
3.18625	0.0119027	ZNF501	-1.91342	-3.30201	-1.20776	0.97036	-0.329193	-0.427059
3.17619	0.000188467	CSF3	0.509161	0.750616	0.18361	3.98495	4.1371	2.88925
3.10739	0.00246078	MAFA	-0.0326134	1.17433	-1.41582	2.97652	2.67544	2.48951
3.1036	1.318e-05	IRF4	0.0719584	-0.274063	-1.08258	2.55505	2.40299	2.96628
3.02745	2.6464e-05	RRAD	-0.0995474	-0.792956	-1.17765	2.15112	2.41597	2.49201
2.99893	2.16502e-05	AL078604.2	0.644579	0.581928	0.219611	3.33799	3.1187	3.57278
2.93382	0.00691699	AL365277.1	-0.227618	-0.29667	-2.85906	1.68311	1.631	1.08919
2.91311	3.78703e-09	G0S2	0.573354	0.835957	0.686748	3.51731	3.63961	3.67324
2.90288	1.53072e-05	ACHE	0.624888	-0.585045	-0.512296	2.78544	2.7378	2.58372
2.90273	0.0032935	CCL4	-0.212824	0.211461	-0.201435	2.59793	2.78032	2.48038
2.82453	0.00309437	AL359853.2	0.905348	-0.120656	-1.25155	2.22621	2.8273	2.39331
2.814	0.000350156	SPIB	0.0190603	-0.724036	-0.473256	1.85451	2.29209	2.52908
2.7755	0.000970075	PNMA6A	-0.51749	-1.49641	-1.54203	1.52029	1.59396	1.13978
2.75019	7.24802e-05	EDDM3B	0.87124	0.33573	1.35872	3.26983	3.81583	3.49356
2.72569	2.63986e-05	C11orf96	0.52376	0.645962	0.457153	3.17011	3.31049	3.32401
2.68681	2.09363e-05	FBXO32	-0.266901	-0.318301	-0.280773	2.5047	2.49744	2.02798
2.67817	7.14454e-05	DUOXA2	-0.157298	-0.0858071	0.35559	2.59565	3.34853	2.24307
2.65925	0.0113181	CSF2	-0.986755	-2.91919	-1.88103	-0.0659586	1.05798	0.310184
2.64218	0.0463592	CD48	-1.11374	-1.17581	-3.44876	0.708191	-1.18395	0.267526
2.63276	0.00012507	GREM1	0.0291307	0.382957	0.219168	2.33576	2.87971	3.1244
2.61476	2.90921e-06	LSMEM1	-0.28152	0.0966682	-0.131691	2.61333	2.17579	2.61907
2.60824	0.00068397	TNFRSF1B	0.82589	-0.0935367	0.084242	3.1258	3.2929	2.15097
2.58201	0.00732032	AL391427.1	-0.289876	0.0836778	0.289683	2.73674	2.03947	2.4054
2.54126	0.00751102	ADGRA2	0.607677	0.23831	-1.45608	2.46487	2.64708	1.63653
2.53308	7.58506e-07	SYNGR3	-0.516356	-0.645512	-0.671444	1.81976	2.0668	1.87769
2.52408	2.71938e-05	CCL20	2.3564	2.16379	1.82809	4.93136	4.68708	4.30844
2.52218	0.000597899	LBP	1.01564	0.656805	1.21437	3.71507	3.63027	2.98897
2.52013	3.55077e-07	TGFB1	-1.10909	-1.05519	-1.52994	1.26592	1.26715	1.33015
2.50477	0.00108381	MATN4	-0.322822	-0.664592	-0.278128	1.97283	1.77191	1.80939
2.4475	0.0011407	LVRN	0.229827	0.173029	-0.353912	2.30127	2.03056	2.65762
2.44198	9.95267e-06	GADD45B	0.531816	0.702832	0.77515	3.08431	2.91859	3.30155
2.41251	0.00695934	FOXI3	-1.20565	-1.5472	-2.20399	0.330377	1.13401	0.380465
2.41146	6.43442e-05	IRAK3	-0.401829	-0.611508	-0.552883	2.37234	1.97089	1.25928
2.37789	0.0463451	AL390037.1	-3.03208	-1.20206	-0.528358	-0.236494	0.0742443	-0.0568602
2.37535	0.0461145	CYMP-AS1	-3.78282	-5.05457	-4.1706	-2.52955	-1.04489	-2.30394
2.3572	0.00183667	CYP24A1	-0.811581	0.537954	0.409458	2.30165	2.27607	2.13585
2.32457	6.41636e-07	IL23A	0.597846	0.30977	0.204487	2.69222	2.80205	2.60836
2.31671	4.95681e-05	SPTSSB	-1.93598	-2.35396	-2.59304	0.184247	-0.0962207	-0.0596695
2.30101	2.47835e-07	DUSP5	-0.0891682	-0.135771	0.335168	2.36373	2.27791	2.31191
2.2904	0.00163199	CXCL1	0.308175	0.0936949	0.10346	2.64597	2.60627	2.13449
2.26226	0.00318243	MMP10	-0.256856	1.76331	2.02627	3.52942	3.62967	2.75886
2.24461	2.42133e-06	TIMP3	-0.907654	-1.78261	-1.89252	0.632236	0.904947	0.676538
2.22908	0.000423854	AC009812.3	-0.525297	-0.0960038	0.690347	2.22484	1.6964	2.34504
2.22898	0.00295115	DOCK10	-2.02694	-1.57866	-1.76198	0.951158	0.14	-0.22877
2.22371	2.34655e-05	IRAK2	-0.0867998	-0.432821	0.100478	2.11997	2.23289	1.84908
2.22105	1.60801e-06	KLF4	-0.23636	-0.0721512	-0.257253	2.00821	2.11944	1.97311
2.21783	4.2724e-07	HSPA1A	-0.446494	-0.250147	-0.544784	1.63659	1.80694	1.96793
2.20931	0.0014222	FAM181A	-0.320427	-0.581481	-1.16798	1.57764	1.8126	1.14701
2.20133	0.000133741	RGCC	-0.342246	-0.388545	-0.955461	1.61279	1.68244	1.52505
2.18917	0.000137069	AC095055.1	-0.534603	-0.93918	-1.10297	1.41882	1.44359	1.01023
2.17972	1.91831e-06	ZBTB16	-1.2838	-1.11246	-1.10474	1.01044	0.866893	1.08333
2.1741	0.00164619	NLRP1	0.408777	1.52548	0.595811	2.60751	3.38715	2.96654
2.17364	1.85341e-06	LONRF3	-1.23016	-1.48051	-1.00761	1.00901	0.732279	0.952894
2.1736	0.0068596	SYNE3	0.51999	-0.19224	-0.0785056	1.8933	2.49508	2.1526
2.16664	0.0132983	LINC00346	0.489559	1.31197	-0.811472	2.08135	2.60771	2.38754
2.08507	5.24783e-07	GEM	-0.9693	-0.799733	-0.931115	0.971313	1.18139	1.39863
2.08169	0.000802682	SPHK1	1.07672	0.297279	-0.263998	2.18091	2.64414	2.5756
2.07369	2.95084e-05	BIRC3	0.750601	0.132257	0.114663	2.60195	2.57537	2.07573
2.06949	1.80178e-05	BACH2	1.15998	1.34306	0.881377	3.28579	3.12963	3.13378
2.04584	4.82436e-05	NOV	0.603111	0.360597	-0.479052	2.32727	1.85471	2.34148
2.0415	0.00178857	DUSP2	-1.80954	-0.984806	-0.694799	1.0025	0.120695	0.946208
2.04094	5.08268e-05	GFOD1	-1.82061	-2.09304	-1.64764	0.0153575	0.178596	0.336175
2.03468	0.000351191	MMP13	1.0668	1.56773	0.996479	3.37029	3.67227	2.75564
2.03317	9.59251e-05	PTGER4	-1.29741	-0.900997	-0.601824	1.16839	0.966087	0.929577
2.03083	0.00110542	LINC01504	0.455185	-0.460062	0.0653543	2.22734	1.80624	1.76527
2.01919	0.0135686	IDI2-AS1	-0.253739	-1.62574	-1.11526	0.952814	0.182192	1.28978
1.99813	0.00150874	CFAP45	-0.510074	-0.225734	-0.133133	1.21252	1.50167	2.22297
1.99562	0.0140591	AC019117.1	-0.900832	-1.00497	-1.15095	1.1523	0.615589	0.989426
1.97117	5.33241e-06	HES4	0.20958	0.444841	0.437466	2.27638	2.02873	2.56897
1.96228	0.0259419	NOG	-1.41277	-1.28089	-3.26765	0.236566	-0.15368	-0.703782
1.96053	0.00559531	VWA5B2	-0.710504	-0.786587	-1.73505	1.01543	0.600459	0.603086
1.95877	0.000137159	FAM83A	1.63257	0.831018	0.653844	2.99455	3.14495	2.89472
1.95483	1.61079e-05	MARCH3	-0.124977	-0.542803	-0.528019	1.58371	1.2599	1.71286
1.9428	2.43769e-05	CD83	-0.484592	-0.048902	-0.853339	1.59893	1.43536	1.36794
1.93156	0.00624501	TNF	0.610531	1.06519	0.250714	2.66387	2.42156	2.29313
1.92519	0.00627296	ETV7	0.23038	-0.442445	0.010191	1.87648	1.34281	1.98391
1.9196	2.40572e-06	RELB	0.114115	-0.054035	-0.0537823	2.01948	2.15284	1.62266
1.91852	0.0062943	TM4SF4	0.589054	0.0977509	-0.72048	1.54249	2.07653	1.99004
1.91478	0.00125877	TNFSF14	0.766722	0.522527	0.630542	2.41895	3.07934	2.23944
1.91022	9.43642e-05	JDP2	-0.359456	-0.220026	-0.281452	1.36446	1.64527	1.84692
1.90433	0.00816146	TEPP	-1.55529	-1.99886	-1.76147	0.0621473	0.190525	0.0411149
1.90268	0.000478555	ARHGEF4	-0.382857	-0.197737	0.0864023	1.35656	1.98325	1.71323
1.89497	8.82104e-06	SDC4	-0.263096	-0.2663	-0.306605	1.55939	1.52868	1.7595
1.88778	1.18086e-05	IL32	2.00612	1.76914	1.62545	3.84006	3.8489	3.40551
1.88602	0.000422949	STX11	-0.0482781	-0.193611	0.149759	2.00418	2.11688	1.37743
1.86791	0.00879683	LEXM	-0.216398	-0.409497	0.790208	1.93469	2.11217	1.41644
1.85439	4.43459e-05	GPR75	-1.17507	-1.3217	-0.485673	0.843318	0.822917	0.801713
1.84548	0.01113	VCAN-AS1	-0.420128	-1.45464	-0.493605	1.18986	0.292441	1.12955
1.84422	0.000490322	AC009812.4	0.194673	-0.16928	-0.298003	1.66334	1.85425	1.62808
1.84057	6.41636e-07	CYLD	-0.781463	-0.607076	-0.543108	1.19552	1.13649	1.22136
1.82768	0.0438123	FGG	0.423477	-0.0734467	0.105518	2.07076	2.11552	1.75542
1.82506	0.0126486	SPATA46	-1.06609	-0.627087	0.0415218	0.90079	1.80306	0.884284
1.81917	0.00197292	FGB	0.63543	0.478206	0.37525	2.33977	2.47719	2.13711
1.81068	4.35586e-05	EID3	-0.17024	-0.485311	-0.769742	1.34541	1.57115	1.11912
1.80111	0.00595863	LINC01465	-0.97092	-0.764029	-0.865548	1.3778	0.429225	0.552614
1.79992	6.85857e-07	MYC	-1.15248	-1.19796	-1.14014	0.619722	0.577331	0.699824
1.79777	0.000291876	AC114947.2	0.118846	0.482427	0.645089	2.5461	2.23176	1.75218
1.79708	2.42968e-06	PHLDA2	-0.69229	-0.637721	-0.789848	0.984477	1.20119	1.10257
1.79554	0.00234967	BX470102.1	-0.292508	0.714241	0.701706	2.17651	2.25568	1.82002
1.78905	0.00436216	AC017104.3	-0.947991	-0.590495	-0.365542	1.26352	0.770831	1.07321
1.78785	8.59472e-05	CXCL5	0.669405	0.667455	0.707171	2.44277	2.72685	2.24709
1.77853	6.86735e-06	ABTB2	-0.828145	-0.621095	-0.509599	0.998375	1.01142	1.32767
1.77843	0.00045416	LCN2	2.3911	2.62871	2.84412	4.58782	5.06075	3.6387
1.77295	0.024447	AP002449.1	-1.04603	-0.357114	-2.358	0.723626	0.611027	-0.115664
1.76782	0.000558679	AC027601.1	-0.719212	-0.237721	-0.67936	1.177	0.755707	1.48002
1.76133	0.00161446	LARP6	0.786191	0.648473	-0.0354474	2.14991	2.18445	2.26368
1.7599	2.28266e-07	PPRC1	-1.08945	-1.37759	-1.2159	0.58675	0.473022	0.529778
1.74996	0.000154696	NR1D1	-0.544924	-0.732836	-1.25698	0.948652	0.807702	0.941846
1.74957	0.00242734	TNFAIP3	0.673443	0.804717	0.496237	2.52518	2.33424	2.36108
1.74931	5.78906e-06	TNFAIP2	2.77923	2.778	2.77896	4.60615	4.65153	4.33093
1.74587	0.00327613	SENP3-EIF4A1	-1.58424	-0.423627	-1.56067	0.355483	0.668272	0.444822
1.74419	0.0276124	KCNE5	0.0682187	-0.613285	1.54593	1.93408	1.82189	1.9662
1.74376	0.000413076	AEBP1	0.526364	0.827447	0.597862	2.17747	2.31225	2.61699
1.74351	7.42589e-07	HECA	0.180888	0.341743	0.108091	2.04848	1.8356	1.96183
1.71959	0.00122171	CHAC1	0.254129	0.251071	-0.553032	1.80433	2.11205	1.28484
1.71625	0.00915106	HLF	-0.568279	-1.45296	-2.3467	0.46234	0.523961	-0.153119
1.71304	7.13374e-07	PLAU	0.279567	0.143906	0.279964	1.8279	2.15615	1.8888
1.71249	0.00538973	AC108134.2	-0.632181	0.479768	-0.44281	1.85237	1.49148	1.00043
1.70482	0.00967576	KCNMA1	-1.96472	-3.41777	-2.35554	-0.983852	-0.716382	-0.939045
1.69922	0.000104426	UNC5B	0.80608	0.253026	0.574824	2.39225	2.24635	2.03718
1.69809	0.00497999	SOX8	0.498742	0.759872	-0.370119	1.72234	1.65509	2.41572
1.69788	0.000495325	TNFRSF9	1.92355	1.50109	1.39264	3.45181	3.86449	2.72085
1.68192	0.00234755	VGF	0.0433345	0.370213	-0.407334	1.44621	1.58137	1.79873
1.66959	0.00076918	STEAP4	-0.179339	-0.16482	-0.239081	1.62598	1.54836	1.25335
1.6673	4.2724e-07	MRPS6	0.184544	0.383584	0.126602	1.90645	1.78246	2.00271
1.66132	0.00314219	AL139246.5	-0.0238905	0.773375	0.834739	1.597	2.28433	2.55644
1.65629	0.000640244	MAFF	0.177717	0.319239	0.0174556	1.52813	1.82334	2.13553
1.6552	0.0135808	AC109460.1	0.427789	-1.17502	-0.450136	0.733801	0.982766	1.83708
1.65516	0.00147327	GABRR2	0.629433	0.0744378	0.675563	2.17448	2.0021	1.91764
1.65451	0.00719952	NPFFR1	0.175701	0.286092	0.236617	2.06091	2.2151	1.30784
1.65344	0.00631304	MMP1	-0.258796	-0.914881	-1.54432	0.762541	1.14628	0.452844
1.63751	4.12158e-06	C2	1.84283	1.63309	1.62877	3.46075	3.31314	3.23962
1.63024	0.00382947	BMP6	-0.930234	-1.41341	-1.15221	0.285548	-0.132046	0.868363
1.62932	0.00448517	EEF1A2	-2.06483	-1.38793	-1.53366	-0.00972482	0.299131	-0.450064
1.62705	0.0072986	VNN3	0.556336	0.99933	1.45331	2.97427	2.63294	2.07488
1.62668	0.0134671	AP001160.1	-0.471133	0.152342	-1.47438	1.24557	0.809816	0.713973
1.62524	4.28883e-05	AL035071.1	-0.436781	-0.452501	-0.391826	1.4206	0.945557	1.10932
1.62491	0.00126173	AC010973.2	-0.624068	-0.553911	-0.756284	0.851443	1.59849	0.550058
1.62448	4.21747e-06	DUSP8	0.664856	0.3327	0.343256	2.00351	2.13037	2.09651
1.62399	0.0176397	AL133230.1	-0.541084	-1.35052	-0.960585	-0.116691	1.2388	0.814172
1.62379	1.46785e-07	SLC20A1	-0.684752	-0.769809	-0.715753	0.81901	0.935001	0.947807
1.62274	0.000291514	PRSS1	0.136878	-0.396578	-0.302809	1.8205	1.67473	0.849722
1.62048	0.00297773	NEURL3	1.66122	1.79635	0.82869	3.14069	2.84023	2.99385
1.61904	0.000906686	AP003469.4	0.995314	1.01309	0.443804	2.43094	2.19291	2.57731
1.61638	0.000640761	AL512274.1	-0.454833	-0.664538	-0.584942	1.09748	0.738765	1.14715
1.60948	2.28563e-06	SOD2	0.133584	0.157252	0.0687916	1.84324	1.80783	1.53805
1.6094	5.37973e-06	TFPI	0.956881	0.860515	0.986686	2.64412	2.6454	2.34409
1.6035	0.00296871	RGPD8	-0.662122	-1.63094	-1.72083	0.138119	0.527606	0.105677
1.60318	7.52581e-05	LRRTM1	-0.217207	-0.166267	-0.11158	1.41225	1.72165	1.21752
1.60237	0.00967576	ADAMTSL5	0.195932	0.0563718	-1.35539	1.33523	1.61747	0.716845
1.60111	0.0378432	AC005972.1	0.0749078	0.487058	0.607545	2.01796	2.14811	1.5699
1.59922	6.86735e-06	SGK1	0.32859	0.236007	0.202209	2.13963	1.93556	1.49304
1.59428	0.0146352	CCDC125	-3.92323	-3.3846	-1.73321	-1.37313	-1.86218	-1.51581
1.59009	0.0134867	MT2A	-0.120245	-1.70268	-0.781348	0.461029	0.783903	0.587952
1.58717	1.66849e-05	AP005899.1	0.457432	0.275473	0.288726	2.10682	2.01209	1.65443
1.58006	0.00420113	C6orf222	1.6224	1.4357	1.15708	3.27323	3.41374	2.32912
1.57683	4.2724e-07	RASD1	0.306265	0.575057	0.631373	2.11684	2.05754	2.05744
1.57114	0.0071091	CHST7	-0.610494	-1.4741	-0.925297	0.194254	0.9352	0.557431
1.57079	1.85341e-06	HERPUD1	0.0670872	0.00538502	0.109892	1.6452	1.65213	1.59621
1.5595	0.0215022	CDC42EP5	0.599467	0.731346	1.19721	2.39813	2.45555	2.11057
1.55733	0.00292429	IRF5	0.695811	0.223882	-0.18123	1.97022	1.74504	1.51172
1.55645	0.0339071	AC007216.4	-0.862482	0.0932967	-0.8751	1.29478	0.121341	1.09132
1.55556	0.000171828	GCNA	0.104935	0.141319	-0.402684	1.22947	1.64404	1.6793
1.5541	0.00731369	UGT1A6	0.89156	0.883643	1.63966	2.49343	3.51783	2.16904
1.54718	0.00592167	CXCL3	0.0694694	0.0876499	-0.239003	1.54001	1.67182	1.36668
1.54444	0.0028014	AC084036.1	-0.338158	-0.159963	-0.482715	1.24284	0.60498	1.50673
1.5431	0.0236616	RBPMS-AS1	-0.557937	-1.00569	-0.701219	0.9474	0.763449	0.611081
1.54209	0.00308127	AC008906.1	-0.653935	-0.853167	-1.19305	0.639446	0.611247	0.509839
1.5397	0.00172803	EBF4	1.3195	1.95376	1.69391	3.18158	3.68029	2.79121
1.53918	6.41636e-07	CRY1	-0.513459	-0.613535	-0.414322	1.08284	0.941933	1.02858
1.53706	0.00190371	COL6A2	0.169823	0.672235	0.451898	1.78981	2.15698	1.86142
1.53701	0.00070469	ADAMTS17	-0.546633	-1.15267	-0.152962	1.09181	0.808225	0.710585
1.53342	6.6136e-07	NR1D2	-0.847167	-1.00079	-0.967731	0.70417	0.591472	0.480187
1.52953	0.00355428	KCNC4	-0.871407	-1.28203	-1.21908	0.857087	0.0340556	0.0335613
1.51978	3.71852e-06	KLF9	-0.310906	-0.267985	-0.512493	1.33377	0.999865	1.11363
1.51825	0.000406863	RSAD2	0.327385	0.188938	-0.200483	1.66794	1.47693	1.64436
1.50829	0.00727432	PDPN	1.14219	1.15089	-0.174684	2.54853	2.1253	1.94073
1.50705	0.000777375	RASGRP3	-1.04729	-1.15704	-1.29025	0.471328	0.469101	0.0922187
1.50567	6.53899e-06	HYPK	-0.194282	0.149671	-0.136622	1.49311	1.35511	1.45377
1.49562	4.5026e-05	CD44	0.0292166	-0.238948	-0.229273	1.40025	1.44225	1.21567
1.49369	0.0224513	PIWIL2	0.740705	2.02023	0.0887146	2.71242	2.27579	2.12355
1.48727	0.0177212	TREML2	0.399527	1.52753	1.65306	2.41531	2.32581	2.96691
1.4841	5.2219e-07	MXD1	0.176992	0.0553607	0.112904	1.52843	1.44351	1.81518
1.48364	0.00686287	AC005261.3	-0.0973531	-0.866275	-0.303301	1.48226	0.490097	0.886199
1.48007	0.000151349	PIGR	1.18046	1.23947	1.50257	2.66241	3.26176	2.51782
1.47927	2.90921e-06	ADM5	-0.683904	-0.676452	-0.718789	0.90348	0.599753	0.79181
1.47656	0.00899951	DMBT1	1.38519	1.47695	1.54489	2.66768	3.27031	2.92196
1.4732	0.000712146	PDE4A	1.14807	1.31639	1.09352	2.81916	2.46774	2.60403
1.46996	1.6127e-05	NXT1	-1.00534	-0.900444	-0.954029	0.725082	0.361322	0.408148
1.46896	0.000710559	CFB	1.2704	1.31488	0.799593	2.78526	2.58879	2.41125
1.44964	0.00457835	ARC	1.54746	1.40974	1.38883	2.73984	3.13985	2.80425
1.44862	0.0135405	AC006254.1	-0.693038	-0.492354	-0.308714	1.07661	0.7852	0.689358
1.44089	0.00509371	PDLIM3	0.482616	-0.95654	-0.126799	1.55478	0.755843	1.19976
1.43964	0.0129838	AL021937.1	0.287676	-0.691992	-0.845296	0.76231	0.614584	1.46324
1.43642	0.00538973	ADM2	1.06703	0.484338	-0.0177678	1.76958	2.281	1.91115
1.43409	0.000195025	TLE4	-0.202439	-0.221499	-0.640721	1.14509	1.11181	0.994227
1.43379	0.00219619	DUOXA1	-0.752105	-1.36652	-1.85355	0.343904	0.322222	-0.271452
1.4331	0.000101562	MCAM	0.889765	0.766689	0.730749	2.42577	2.27957	1.95735
1.4323	0.00264632	MYBPC1	0.135978	-0.426084	-0.0763877	1.11509	1.62836	1.21664
1.42847	0.00633377	LINC02489	0.281753	0.685587	0.274088	1.3083	2.06366	2.12665
1.42498	9.14841e-07	CASP4	1.20743	1.37806	1.31729	2.85972	2.72991	2.5737
1.42333	0.0399713	GRIN2C	-0.654581	-0.327702	-0.355493	0.721834	0.768939	1.20633
1.42101	0.0190143	RDH10-AS1	-0.632514	0.628045	-0.348056	1.86968	0.753043	0.96982
1.42051	6.41636e-07	RIPOR1	-0.537803	-0.285483	-0.391119	0.942421	1.05559	1.04434
1.41671	0.00969396	PSMB9	0.810001	1.52351	0.779465	2.27082	2.73125	2.29091
1.41387	0.00438906	ZBED6	0.233509	-0.143364	-1.14458	1.03115	0.881114	1.2306
1.41298	0.000218546	CA2	-1.82149	-2.30724	-2.37295	-0.727593	-0.764424	-0.7585
1.41277	1.09811e-07	PPP1R15B	-0.340707	-0.409925	-0.364989	1.11987	0.962524	1.03543
1.41059	0.000985127	CNTF	-0.666072	-0.707618	-1.25995	0.229588	0.75056	0.639469
1.4087	0.00188808	FRAT1	-0.762403	-0.262914	-0.397359	1.07347	0.573903	0.925224
1.39973	0.00827731	AC055811.3	0.765124	-0.356176	-0.3661	1.14964	1.19611	1.72858
1.39812	6.69312e-05	TTR	-0.591862	-1.0683	-0.66167	0.744458	0.863256	0.278424
1.39646	8.18579e-07	STOM	-0.987998	-1.12391	-1.01831	0.371132	0.371822	0.315357
1.39475	0.0167325	INHBE	0.880676	0.721853	-0.210601	2.19975	1.89091	1.40172
1.3941	0.0262552	PPP1R1B	0.416799	-0.204252	-1.57789	1.21704	0.552673	0.834483
1.39243	1.27473e-06	HSPA1B	-0.0571485	0.0194551	0.109594	1.36496	1.33744	1.53642
1.3809	1.84229e-06	PMAIP1	-0.143024	-0.104861	-0.246617	1.26741	1.08653	1.28056
1.37913	1.13187e-06	CPEB2	-0.606905	-0.601038	-0.673028	0.821083	0.74265	0.683161
1.37895	2.63668e-05	NR0B2	0.0735386	0.232067	0.234437	1.36249	1.81053	1.54557
1.37795	1.84229e-06	BBC3	-0.276419	-0.285193	-0.257765	0.978214	1.18827	1.15811
1.37552	7.95776e-07	GOLT1B	-0.455305	-0.496139	-0.276895	1.10766	0.865953	0.900073
1.37522	0.0118461	AATBC	0.000692019	0.0164016	0.0264195	1.26634	1.46309	1.37061
1.37115	6.41636e-07	PER1	-0.580096	-0.691768	-0.576621	0.800351	0.67588	0.781394
1.36791	1.32192e-05	UBALD1	-1.28328	-1.12513	-0.70436	0.145165	0.373026	0.447942
1.36722	1.71345e-05	BATF	0.802445	0.714407	0.739266	1.97275	2.45098	2.00442
1.3659	1.34047e-05	AEN	-1.54255	-1.45571	-1.58976	-0.153256	-0.220208	-0.130076
1.36405	6.85857e-07	SPSB1	0.413471	0.122289	0.304175	1.61946	1.71435	1.60621
1.36377	0.0314132	AC107959.2	0.776896	0.109289	-0.439832	1.69324	1.26547	1.44052
1.36367	0.0458693	CXCL2	0.157921	0.372714	0.182071	1.69766	1.62737	1.4786
1.36292	1.91122e-05	BNIP1	-0.792115	-0.899626	-0.73767	0.59254	0.358476	0.636383
1.36258	0.0413532	VSIG1	-3.11628	-3.57139	-3.00118	-2.00872	-1.45261	-2.07293
1.35393	0.00489516	ICAM1	0.508872	0.468514	0.494731	1.84197	1.94802	1.74532
1.35284	0.0068596	BHLHA15	-0.514572	-1.34048	-0.950382	0.456743	0.54094	0.262857
1.35079	4.86791e-07	PIM1	0.0164068	-0.0469055	0.00609636	1.27536	1.37172	1.38103
1.35029	0.000967062	OPN1SW	-0.560735	-0.128387	-0.620507	0.724589	0.987816	1.02019
1.34755	0.0026457	GFPT2	-1.05285	-0.98309	-0.821668	0.0903543	0.410507	0.57582
1.34589	0.0127158	AC118553.2	-0.376082	-0.00243215	-0.370753	1.3328	0.965708	0.759938
1.34085	0.000413895	S100P	1.55153	1.50893	1.41879	3.02146	2.93659	2.55377
1.339	2.99485e-05	TLR2	0.0394111	-0.168023	0.0749846	1.43661	1.19449	1.31192
1.33661	0.00625282	AOC3	0.27268	-0.731835	-1.21791	1.0284	0.7358	0.559264
1.33464	0.0340166	AC090229.1	-1.29859	-0.629468	-0.661772	0.100318	0.465146	0.539
1.33368	0.0369316	AARD	-0.767515	-0.558996	-1.18268	0.198243	0.796495	0.432863
1.33363	0.0203728	NRTN	-0.269546	0.368494	-0.550179	0.527397	1.6308	1.45418
1.33208	0.000140429	MPP3	-0.866935	-0.881618	-0.923312	0.450543	0.723889	0.193895
1.33203	0.0428207	MNS1	-2.7132	-1.49715	-0.59013	-0.762313	0.271847	-0.442755
1.33145	0.00246488	ALDH1L2	-0.49483	-0.523085	-1.04631	1.02022	0.651881	0.244343
1.32992	0.0140628	AC040162.3	-0.828569	-0.0692212	-0.765459	0.658075	0.392188	1.00633
1.32746	2.43436e-05	PXDC1	1.05873	0.970869	0.824854	2.20321	2.38118	2.27124
1.32739	0.000349973	ZNF555	-0.40984	-0.69505	-0.784358	0.857911	0.874011	0.370329
1.32394	0.000386158	XKRX	-0.263083	-0.437521	-0.431312	1.08441	0.959576	0.796604
1.32282	4.5026e-05	SPINK1	2.39836	2.86869	3.06987	4.28512	4.21748	3.79623
1.32267	0.000151312	PLIN5	-0.505473	-0.0582567	-0.349727	0.966158	0.870468	1.12996
1.32243	0.0366271	DOCK9-AS2	-0.362107	0.00129147	0.372299	1.9585	1.0832	0.649471
1.31706	6.53899e-06	SNHG15	-0.819213	-0.779442	-0.929837	0.573922	0.444659	0.399544
1.3142	0.00131056	ASS1	1.28074	1.09154	0.779754	2.55325	2.76723	1.86681
1.31413	0.000120169	SLC7A6	-0.749576	-0.860133	-1.27313	0.221023	0.354165	0.503106
1.31259	9.9002e-06	YRDC	-0.797327	-0.870799	-0.809308	0.544445	0.368223	0.513706
1.31064	2.42133e-06	SGPP2	-0.110273	-0.186204	-0.169999	1.27687	1.14735	1.03935
1.30977	0.00504483	IL7	0.237848	0.349306	0.0887305	1.39601	1.45343	1.59919
1.30975	0.00988629	C2-AS1	0.758012	0.72035	1.04772	1.89136	2.54757	1.95149
1.30974	2.34655e-05	GPR37	-1.09462	-1.33209	-1.21156	0.197403	-0.0204406	0.0681432
1.30574	0.0139749	RUNDC3A	-0.0892385	0.152509	0.874051	1.37675	1.34856	1.88716
1.30414	0.0118969	RNF175	-0.567991	0.12355	-0.560371	0.981253	0.960314	0.836492
1.30392	2.6003e-05	STX1A	-0.138882	0.169973	-0.293932	1.35793	1.16549	1.1116
1.30389	4.82436e-05	PLAUR	0.523975	0.561042	0.598803	2.07064	1.78844	1.70271
1.3009	0.0418947	CD247	0.300318	-0.0544827	-0.047356	1.44399	0.985524	1.41591
1.29851	1.50735e-05	KLHL11	-0.336825	-0.43046	-0.525011	0.862904	0.847323	0.87224
1.2977	0.000683774	EDN1	0.209734	0.582874	0.590296	1.66134	1.67166	1.89515
1.29438	0.000144304	CCRL2	1.80076	1.70473	1.91523	2.90897	3.48865	2.98066
1.29386	0.00201032	AC092053.3	0.32307	0.614919	-0.27907	1.15334	1.65783	1.78688
1.29381	0.00132612	AC012615.1	-0.666352	-0.987319	-0.465518	0.273793	0.483948	0.906282
1.29324	7.26995e-06	BAIAP3	0.23283	0.69103	0.620333	1.80039	1.81526	1.77691
1.28842	0.000440675	FOSL1	-1.64494	-1.3793	-1.46122	-0.550028	-0.0874147	0.0331088
1.28759	2.72758e-06	PHLPP2	-0.569168	-0.469378	-0.499705	0.870587	0.783096	0.657508
1.2871	0.0107488	GDF9	0.136302	0.53261	0.843951	2.00909	1.8769	1.37593
1.28544	0.00624501	CLDN5	1.37028	0.975087	1.07315	2.21876	2.72001	2.39303
1.28426	0.0154378	LINC02019	-0.196071	0.123538	0.0670653	1.25749	0.871589	1.49243
1.2806	0.00133098	ALB	2.43488	2.1256	1.54618	3.41203	3.4188	3.15179
1.28015	0.000949115	LAYN	0.477089	0.121093	0.539045	1.67063	1.62509	1.62341
1.2751	7.52725e-06	FADS3	-0.0911641	-0.165326	-0.126678	1.17124	0.982048	1.25009
1.2707	0.000148824	AL358113.1	0.0294344	-0.0413715	-0.548114	1.1077	1.2535	0.938768
1.26936	3.55077e-07	ZBTB43	-0.212668	-0.245413	-0.171518	1.06091	0.962709	1.14562
1.26774	0.0151318	AC012170.2	-0.66848	-0.305082	-0.593938	0.780092	0.617756	0.630075
1.26433	0.000188467	KCNK6	1.27824	0.865341	0.997444	2.36248	2.25672	2.29441
1.26367	0.000836589	AC023157.3	0.639282	0.916384	0.0325339	1.67133	1.54968	2.10648
1.25981	9.14841e-07	ZBTB2	-0.823763	-0.846612	-0.833197	0.430203	0.37976	0.452568
1.25781	0.00681496	SYNDIG1L	1.27525	1.739	1.67156	3.03575	2.30081	2.90476
1.25657	0.000118863	CYP27B1	-0.731667	-0.68645	-1.00037	0.510936	0.0857132	0.652308
1.25558	0.000511356	URB2	-1.34016	-1.12684	-1.67127	-0.031503	-0.090585	-0.239869
1.25462	7.52725e-06	NFKBIB	-0.658084	-0.363427	-0.48581	0.58652	0.887074	0.796144
1.24874	0.000192445	AC091806.1	1.68154	1.04703	1.29922	2.63068	2.69783	2.45935
1.2477	0.0248539	TULP2	0.767383	0.767554	0.274707	1.58198	1.83504	2.04494
1.24621	7.69883e-06	CEBPB	0.272582	0.315554	0.153163	1.57258	1.61193	1.30725
1.24536	0.0236643	AC087623.2	0.411412	0.229223	0.649284	1.63462	1.71588	1.51707
1.24413	0.0258185	AC145207.8	-0.403923	-0.19669	0.0564734	0.208235	1.23106	1.73977
1.24259	0.000255674	LCAT	-0.128317	-0.529983	-0.365582	1.03633	0.598751	0.974019
1.24165	7.13374e-07	PSTPIP2	-0.729232	-0.583753	-0.640891	0.734473	0.532521	0.485965
1.24053	0.00350015	HBEGF	-0.334842	-0.602654	-0.615426	0.307445	0.784821	1.09243
1.23886	0.022358	AP001107.4	-1.16809	-0.237811	-0.444678	0.242924	0.395922	1.03376
1.23879	0.01113	NPR3	-2.01616	-2.2705	-2.13933	-0.565741	-1.4543	-0.872926
1.2386	0.00252624	DUOX2	0.994942	0.889583	0.926173	2.50033	2.46818	1.58968
1.23839	0.0127225	SERPINA3	1.63684	1.45941	0.943346	2.78478	2.81763	2.2113
1.23709	6.41636e-07	CEBPG	-0.457428	-0.495259	-0.503197	0.875996	0.660875	0.706662
1.23708	0.00659961	TNC	-1.36355	-1.8373	-1.81565	-0.457312	-0.287034	-0.521032
1.23693	0.0136197	AC016831.1	-0.807842	-0.159395	-1.08907	0.394077	0.735829	0.459527
1.23308	0.0109348	AC008764.6	-0.862627	-0.0802261	-0.34299	0.549328	0.998298	0.747238
1.23176	0.00361604	HHLA2	0.970962	0.685955	0.527418	1.6719	2.2767	1.94362
1.23151	0.0190124	IFI30	-0.743385	-0.0303274	0.30553	1.06245	1.21344	0.837513
1.23128	4.43459e-05	MAFK	-0.336129	-0.0896116	-0.306667	0.607451	1.03682	1.32734
1.23111	1.91831e-06	CEP85	-0.00810059	-0.148783	-0.151846	0.977439	1.23908	1.17841
1.23099	4.95681e-05	ARNTL	-0.681185	-0.807545	-0.720046	0.337734	0.723831	0.4696
1.23079	2.74749e-05	DNAH17	0.544806	0.166976	0.311465	1.64971	1.60328	1.45874
1.23057	0.000117578	SIX4	-0.511269	-0.497808	-0.383439	1.05785	0.68021	0.511658
1.22979	0.000222718	SEMA7A	0.555795	0.464685	0.32281	1.46404	1.75584	1.8186
1.22951	0.000473925	CSF1	0.99794	0.951981	0.95742	2.16986	2.36891	2.06423
1.22427	0.0234545	AC020915.1	0.11314	-0.661678	-1.53097	0.303374	0.80766	0.50656
1.21788	0.000425762	CLDN18	-1.72629	-2.01976	-1.97263	-0.770524	-0.641796	-0.638246
1.21543	0.0253208	GRASP	0.370524	0.777561	-0.904079	1.24394	1.223	1.35193
1.21392	2.80526e-06	ZNF22	-0.824229	-0.710457	-0.640992	0.66419	0.387708	0.375233
1.21234	2.6003e-05	CXCL16	-0.352373	-0.498038	-0.210499	0.956149	0.96341	0.657727
1.21163	0.0035102	RPGRIP1	-0.118241	0.223993	-0.0621191	1.34659	0.975575	1.17958
1.21018	0.000236242	FXYD5	0.0276121	-0.310868	0.37213	1.26388	1.23475	1.1695
1.20935	0.0293995	AC105206.2	0.0607582	0.384121	-0.661849	1.52178	0.842	0.837968
1.2077	0.00196784	GLCCI1	-1.39028	-1.43049	-1.55711	-0.338225	-0.291195	-0.137404
1.20641	0.00326974	CD38	-0.426631	-0.193167	-0.676465	0.743421	0.299357	1.09944
1.20263	0.000661449	DLK2	-0.206074	-0.473399	-0.485099	0.668834	1.0153	0.779924
1.19759	0.00147553	MORF4L2-AS1	0.0447403	0.041079	0.143185	1.12922	1.443	1.21977
1.19544	3.21847e-06	NFKB1	-0.19989	-0.492266	-0.674567	0.776755	0.802035	0.654786
1.19262	3.41421e-06	COQ10B	-0.593506	-0.407505	-0.765285	0.587635	0.723172	0.524757
1.19207	2.42133e-06	MID1IP1	-0.0078619	-0.115823	-0.30959	1.01954	1.15396	0.976874
1.18995	0.000101125	RRP12	-0.683903	-0.834136	-1.02022	0.220116	0.424935	0.409723
1.18888	0.00505154	NFKBIA	0.138185	0.208127	0.0679113	1.39803	1.30827	1.27419
1.18776	0.000443738	GBP2	1.26028	1.16242	1.46982	2.65766	2.45641	2.30657
1.18481	8.73312e-05	KLF11	0.80018	0.872307	0.484003	1.97113	1.94114	1.81331
1.18392	1.05932e-05	GRB7	-0.578529	-0.339247	-0.448573	0.813546	0.691028	0.665051
1.18333	7.95776e-07	YTHDF1	-0.651415	-0.613456	-0.63728	0.498684	0.594108	0.55655
1.17975	9.89732e-05	MID2	-0.126606	-0.159964	-0.370673	0.901818	1.12625	0.889654
1.17921	5.33241e-06	PLK3	-0.503675	-0.441625	-0.413042	0.782412	0.804884	0.59281
1.17881	0.0441373	ADRB2	-0.688781	-1.49584	-0.852575	0.275204	0.393348	-0.156354
1.17849	2.09363e-05	GALNT3	-0.61145	-0.86854	-0.989385	0.568234	0.199407	0.270349
1.177	0.0203934	NRG1	-0.996351	-0.524985	-1.05582	0.559921	0.451067	-0.142443
1.17661	7.03746e-05	KCND1	0.423644	0.787317	0.988882	2.00536	1.86225	1.81487
1.17629	0.0064289	CPAMD8	1.41749	1.41913	1.41209	2.6526	2.86028	2.30607
1.17505	0.00161082	TNNT2	-0.094339	0.414842	0.222183	1.34082	1.37268	1.30895
1.17448	0.000434968	RND1	0.701398	0.926946	0.47579	1.95957	2.12767	1.58286
1.17123	0.0408652	TMEM130	1.21154	1.75735	1.80125	2.68092	2.15468	3.1615
1.17102	0.0318222	AL359922.2	-0.68417	-1.20591	-0.781586	0.779838	-0.652321	0.343356
1.17	0.00554901	TVP23A	-0.551372	-0.535663	0.472201	0.75491	0.713932	1.23053
1.16992	3.87463e-05	ZNF598	-0.714788	-0.738481	-0.581261	0.243664	0.593622	0.644551
1.16955	5.21437e-05	OTUD1	0.468463	0.432205	0.273899	1.58307	1.45494	1.61964
1.16924	0.0262548	HEY1	0.0701907	-0.186892	-1.01594	0.502491	1.27052	0.648942
1.16627	0.0121895	SLC10A1	0.115604	0.319908	0.307373	1.12245	1.3579	1.61242
1.16496	1.36143e-05	HDAC5	0.884228	1.00338	0.939271	2.02278	2.19911	2.10798
1.16235	0.0279135	ACTL10	-0.412982	0.0894308	-1.16881	0.518149	0.623651	0.720208
1.15845	3.10281e-06	CDR2	-0.333378	-0.225652	-0.298923	0.90133	0.746876	0.941868
1.15561	0.000532558	TFAP2E	0.380928	0.325365	0.219241	1.55278	1.30694	1.47143
1.15406	4.12158e-06	RASGEF1B	1.01304	1.00587	1.1503	2.11947	2.15452	2.33954
1.15057	0.00685796	ZMYND15	-0.126649	0.410942	0.744897	1.42923	1.53635	1.41308
1.14941	7.52725e-06	SLC17A9	-0.0134066	-0.241342	-0.405904	0.947628	1.06712	0.796287
1.14638	0.0150454	AL360181.2	-0.257298	-0.120755	0.352776	1.38126	0.870092	0.945192
1.14524	0.000831647	WNT5A	0.163748	0.000698206	0.169618	1.47892	1.23454	1.02983
1.14383	0.00226147	ZC3H12A	0.589596	0.635923	0.54962	1.91252	1.83243	1.46468
1.14085	0.00045416	DDR2	1.57059	1.41281	1.02528	2.68036	2.3651	2.37097
1.14064	0.0334993	AC016722.2	-0.752164	0.129709	-1.09714	-0.118831	1.2037	0.782143
1.13816	0.00765955	ATF3	0.87913	0.983286	0.762074	1.92978	1.902	2.20381
1.13312	0.0381915	NDUFA7	-0.629198	0.0530205	-1.43208	0.551535	0.657037	0.0683149
1.13303	0.00068625	DENND2C	-0.258945	-0.557529	-0.893653	0.379837	0.802092	0.576462
1.13277	0.000491361	MICAL2	-0.724882	-0.902016	-0.828831	0.397202	0.324466	0.2206
1.13192	0.0279135	ADCY4	2.18632	1.59451	1.33623	3.20696	2.9262	2.34934
1.13164	0.0141076	STKLD1	-0.367353	-0.272755	-0.966603	0.211827	1.17731	0.532633
1.1316	0.0193431	DCAF4L1	-0.209151	-0.918902	0.764389	0.706065	1.01592	1.18483
1.12877	0.000255533	MIR22HG	-0.136364	-0.0682033	0.0524529	1.23209	1.0542	0.938834
1.12824	0.011931	AOC2	-0.618486	-0.760113	-0.190177	0.125964	0.658593	0.971674
1.12724	0.0454336	CALHM2	-0.374481	-1.95143	-0.420635	0.428947	-0.422468	0.321055
1.12583	0.000525433	RGS1	-0.564143	-0.525989	-0.974385	0.0992094	0.621355	0.650342
1.12571	0.000214444	KDELR3	0.491978	0.185937	0.651156	1.82851	1.58334	1.27334
1.12417	0.00602769	PIK3CD-AS2	-0.603407	0.153729	0.575955	1.14586	1.18783	1.05995
1.12262	5.80233e-06	TAP1	0.245255	0.292576	0.523363	1.6247	1.40414	1.36284
1.11814	2.63565e-05	PIGA	0.13799	0.138454	-0.0444294	1.17599	1.16701	1.24404
1.11733	0.044502	TMEM156	-0.163724	0.0199634	-0.330316	1.1686	0.892672	0.672506
1.11478	0.00473743	DGAT2	1.05324	0.665603	0.757668	2.0108	2.00579	1.81733
1.11388	1.71586e-05	OVGP1	-0.625226	-0.421801	-0.429957	0.438863	0.667449	0.756995
1.1106	7.3527e-05	PIM2	0.528142	0.585294	0.511276	1.8456	1.81353	1.30499
1.10895	0.00365376	LRG1	1.93541	1.88198	1.90424	3.15624	3.15727	2.75043
1.10886	3.43481e-06	PEA15	-0.306627	-0.379726	-0.397396	0.604545	0.780634	0.862213
1.10871	1.93308e-06	ANO9	0.416772	0.375829	0.346478	1.40295	1.58125	1.48578
1.10773	0.00181388	FOXO1	-0.508914	-0.446635	-0.513432	0.810782	0.440686	0.533421
1.10711	0.00365436	RAB4B	0.45904	0.0683836	-0.170019	1.19554	1.29333	1.18611
1.10595	5.80233e-06	NEAT1	-0.105357	-0.16535	-0.194422	0.89025	0.9147	1.04748
1.10378	2.13032e-06	AMD1	-0.716433	-0.822498	-0.731713	0.416397	0.269552	0.350042
1.1014	0.00118193	ZNF460	0.0757589	-0.121666	-0.323943	1.39114	0.778307	0.694889
1.10012	0.001014	HIST1H2BN	0.37176	0.175243	0.00873937	1.57367	1.08132	1.11068
1.09855	9.64283e-07	USP36	-0.426416	-0.482214	-0.538041	0.532487	0.596869	0.719454
1.09823	3.05848e-06	PNPLA2	-0.22728	-0.0285173	-0.0915854	1.05815	0.910807	0.958734
1.09818	0.0205894	COL8A2	1.37681	1.14307	0.928983	2.40379	2.72677	1.64791
1.09736	1.91831e-06	ZBTB11	-0.591004	-0.450047	-0.663723	0.523942	0.464195	0.592451
1.09705	0.000532558	C1R	1.16052	1.19282	1.43154	2.40983	2.44684	2.21642
1.09645	2.28545e-05	DAPK3	-0.0123291	-0.0999594	-0.12833	0.727439	1.02136	1.30375
1.09475	0.000101125	MIR222HG	0.0294969	0.160311	0.105279	1.39233	1.01184	1.1161
1.09262	0.00019417	IL6R	-0.428217	-0.433077	-0.561383	0.554791	0.627523	0.675466
1.09105	0.000268232	DIO3OS	1.95433	1.86638	1.91061	2.70281	3.31811	3.06109
1.09026	2.16875e-06	CD55	-0.800417	-0.750318	-0.955455	0.317666	0.299902	0.151949
1.0898	5.24783e-07	ARFGAP1	-0.276516	-0.341915	-0.283455	0.69105	0.839004	0.83944
1.08976	9.2417e-07	NXF1	-0.330822	-0.343052	-0.202401	0.804295	0.750247	0.834029
1.08945	0.0293867	AC009812.1	-0.115917	0.310603	0.173793	1.41097	1.29773	0.790584
1.08881	2.90921e-06	YKT6	-0.463087	-0.481977	-0.490289	0.442408	0.604684	0.78417
1.08866	0.00389231	WNT9A	1.03161	1.17031	0.95001	1.66704	2.34176	2.45972
1.0883	0.000180136	EDIL3	0.204987	0.073546	-0.150721	1.2407	1.14674	1.0052
1.08677	4.20496e-05	ZNF587B	-0.68961	-0.764706	-0.804113	0.456046	0.376483	0.171085
1.08656	0.0342132	LINC01214	1.50385	1.76477	1.72483	3.07119	2.4913	2.53469
1.08641	0.011956	AC074050.4	0.381075	0.370177	-0.366785	1.12052	1.00563	1.45072
1.08521	0.0239425	ITGB2	1.02072	0.530968	1.58971	2.1727	2.35778	1.75891
1.08475	2.99176e-05	RIPK2	-0.0879445	-0.137173	-0.225294	1.11771	0.85839	0.812662
1.08386	0.0418109	BVES	-0.820209	-0.820048	0.0323481	0.982022	-0.0539642	0.317789
1.0836	9.69176e-06	ABHD5	-0.369597	-0.441531	-0.399945	0.726505	0.716387	0.597686
1.08355	0.00196307	SNAI1	0.163726	0.181502	0.697444	1.66973	1.14211	1.30706
1.0835	0.00700677	PTPRN2	-1.87334	-2.08755	-2.00156	-1.15711	-0.770041	-0.786076
1.08228	1.84229e-06	CYTH1	-0.040666	-0.0657698	-0.0319413	0.921084	1.06649	1.12221
1.08127	0.000101331	DDX21	-1.0552	-1.21062	-1.28729	-0.0340785	-0.190253	-0.0878366
1.08048	0.000142218	DUSP10	0.803073	0.566049	0.651733	1.73117	1.86916	1.68213
1.07996	0.00488661	KCNJ14	-0.979224	-1.04421	-0.4753	0.266025	-0.0890459	0.385711
1.07926	7.00265e-06	LURAP1L	-0.408225	-0.377099	-0.522299	0.61548	0.637763	0.677207
1.0787	0.000163999	C2CD2L	-0.859184	-0.685142	-0.605412	0.20078	0.464777	0.423282
1.078	0.0194925	ERFE	0.536486	0.338761	1.23144	1.77655	1.9401	1.52142
1.0771	0.0465902	AC137767.1	0.679253	-0.719212	-0.280721	0.852611	0.740425	1.14828
1.07265	1.1885e-05	IFNGR1	0.111406	0.132867	-0.0270446	1.34661	1.1303	0.956599
1.07108	0.00063674	AC087273.2	0.584707	1.05513	0.890438	1.85291	1.82594	2.00623
1.07082	0.0140105	AC025594.2	-0.350298	-0.225434	-0.602977	0.637793	0.688947	0.640393
1.07075	1.33563e-05	NFKB2	0.205001	0.177345	0.0731963	1.20049	1.47649	1.01085
1.06952	2.28266e-07	TNFRSF10B	-0.381686	-0.36906	-0.392815	0.633706	0.672696	0.758026
1.06538	9.9002e-06	SNHG19	-0.945504	-1.07389	-0.931292	0.175251	0.13156	-0.0615708
1.06465	0.0175774	OVOL1	0.782544	0.952009	0.411568	1.83383	1.65124	1.82684
1.06231	0.0488993	HERC5	0.0927859	0.0539856	-0.0674119	0.792434	1.10032	1.2906
1.0623	2.49993e-06	IRS2	-0.125778	-0.0322196	-0.250619	0.841047	1.07054	0.879923
1.06211	0.0129748	GRHL3	-0.47547	-0.295813	-0.867136	0.386507	0.592356	0.562561
1.06168	0.000145954	FAM229A	0.174421	0.106487	-0.214767	0.929915	1.28377	1.09858
1.06052	0.011446	CST1	0.114973	-0.636401	-0.189766	0.549188	1.39535	0.668114
1.0583	0.00819634	AL023284.4	-0.455407	0.0217767	-0.155477	0.949878	0.426063	1.00411
1.05783	0.0459306	AL450998.3	-0.411981	-0.843571	0.378165	0.744393	0.4916	0.774058
1.0576	0.00177599	ZNF805	-0.372775	0.158216	0.280996	1.31039	1.19122	0.690484
1.0566	0.0401395	FAM222A	-0.645158	-0.803981	-0.557153	0.387348	0.635045	0.119142
1.0547	0.0159493	AC005281.1	-0.161151	-0.586188	-0.27198	0.559531	0.200342	1.19607
1.05451	0.00635449	AP001469.1	-0.0783568	-0.701743	-0.345207	0.641373	0.525528	0.811587
1.05438	0.00635449	AL445524.1	-0.136258	-0.572361	-0.588228	0.706187	1.10555	0.154068
1.0526	0.00105481	CASTOR2	-0.193089	-0.396046	0.0399785	0.805879	0.736489	0.989109
1.05254	0.011876	KYNU	1.44478	1.11439	1.039	2.53203	2.50567	1.73712
1.05081	0.000144304	LONRF2	-1.06021	-1.03148	-1.28516	-0.0355536	-0.114503	-0.0757336
1.05024	0.0289074	AC008915.2	-0.813389	-0.644676	-0.687297	-0.374801	0.886095	0.586809
1.04865	8.83515e-06	ATG13	-0.366129	-0.238165	-0.120679	0.967164	0.809664	0.630496
1.04708	2.53116e-06	RHBDF1	-0.342571	-0.218347	0.00507394	0.872826	0.854144	0.839222
1.04594	5.53712e-07	MYLIP	-0.394259	-0.371993	-0.311223	0.695828	0.718923	0.643748
1.04439	1.71586e-05	PRRG4	-0.249013	0.0256004	0.0693248	1.00432	0.995877	0.963516
1.04415	1.20833e-05	SBDS	-0.607133	-0.589487	-0.628074	0.42331	0.366132	0.508215
1.04391	0.0281957	AP000254.1	-0.816085	-0.449272	-0.735751	0.66517	-0.435374	0.567154
1.0434	0.0241729	ANKRD34B	-0.59406	-1.33706	-1.1209	0.0867573	-0.0543097	-0.070571
1.04217	2.42215e-06	SMURF1	-0.14965	-0.199438	-0.202394	0.87809	0.803753	0.888328
1.04114	0.000290673	HIVEP1	0.219856	0.0675762	-0.154607	1.22453	1.09667	0.944164
1.03884	0.00343007	PNO1	-0.975944	-1.24006	-1.59324	-0.327379	-0.0545027	-0.245078
1.0388	0.0150835	MAFB	1.08107	0.983905	1.07256	1.97911	1.29763	2.71611
1.03815	1.81133e-05	MFSD2A	-0.942298	-1.09696	-0.835687	-0.00105445	0.202483	0.0423471
1.03793	2.51573e-06	TAF1D	-0.709852	-0.648542	-0.760699	0.37888	0.229448	0.381358
1.03676	0.00137424	DNAJB9	0.113613	0.0160863	0.225681	1.1285	1.24859	1.09085
1.03616	0.002855	CAPN10-AS1	-0.884503	-0.331496	-0.568922	0.114755	0.533512	0.670044
1.03405	4.5026e-05	SLC38A2	-0.272862	-0.283085	-0.208997	0.84239	0.685153	0.807456
1.03322	0.00388711	TIGAR	-1.26078	-1.29323	-1.28148	-0.20395	-0.349682	-0.224526
1.03251	0.000116552	GADD45A	-0.620343	-0.623616	-0.692328	0.113054	0.490632	0.578126
1.03156	0.0103417	AC090739.1	-0.0993714	-0.240439	-0.317097	1.15974	0.368845	0.727561
1.03074	0.00109637	ATP2A1	-0.578326	-0.229075	-0.69058	0.481012	0.787584	0.374505
1.029	0.00779938	THPO	1.23932	0.63712	1.12898	2.12026	1.97893	1.90181
1.0279	1.93308e-06	B4GALT5	-0.562967	-0.531109	-0.509835	0.437299	0.459384	0.580262
1.02482	9.77893e-06	USP42	-0.443962	-0.523194	-0.337456	0.746547	0.440935	0.533468
1.02444	0.0375221	DAB2	-0.605322	-0.661643	-0.448337	0.165275	0.695953	0.515691
1.02362	0.00365376	ZBTB11-AS1	-0.40576	-0.827289	-0.960274	0.238299	0.308283	0.319043
1.0221	0.000127594	CDKN2B	0.630515	0.79388	0.857325	1.85774	1.85742	1.62605
1.02204	2.47281e-06	TJP1	-0.527084	-0.534297	-0.544871	0.437901	0.423769	0.593713
1.01797	0.00332637	C2CD4A	0.647171	0.768317	0.987022	1.79977	2.30432	1.43884
1.01733	0.0110254	A1BG	0.0113113	-0.163688	0.0966008	1.01865	1.02159	0.921919
1.01612	4.61635e-06	ATF4	-0.10743	-0.160309	-0.0879919	0.932766	0.870421	0.888528
1.01565	0.00947315	DSCAML1	0.941364	0.781021	1.10993	1.57713	2.02185	2.25755
1.01506	0.000133952	ALOX15B	2.20796	1.85913	2.05422	2.87281	3.32051	2.98844
1.01264	0.0242097	AL162231.2	-0.0361304	0.119016	-0.248497	1.16837	0.631487	0.935099
1.01262	0.000539202	RCL1	-1.40967	-1.46476	-1.54147	-0.387527	-0.271088	-0.684376
1.00968	0.000363129	GDF15	0.219847	0.178836	0.13475	1.12863	1.17724	1.25675
1.00923	0.000270479	SAP25	0.284068	0.29055	0.693228	1.35873	1.30035	1.5693
1.00676	0.00134052	SOCS1	-0.38587	-0.57933	-0.0647641	0.50646	0.659806	0.779758
1.0062	0.000235343	OPN3	0.271524	0.114727	0.312065	1.30515	1.3175	1.09617
1.0059	0.0286359	ANO5	-1.69992	-1.91242	-1.48164	-0.481885	-0.873682	-0.846176
1.0057	0.0418238	AC011298.1	0.562881	0.797437	0.892712	1.06621	2.19483	2.06312
1.00526	0.00764706	NR0B1	-0.301338	-0.132151	0.355017	0.883594	1.31506	0.769841
1.0052	1.29162e-05	RIPK1	-0.298262	-0.306893	-0.129307	0.849904	0.696376	0.712647
1.00486	0.00338039	RHBDL1	-0.356979	-0.150487	-0.311289	0.467715	0.95252	0.817696
1.00329	5.88831e-06	DEDD2	0.0396386	0.175835	-0.0016203	0.961174	1.11311	1.15608
1.00298	0.0182282	GMPR	-0.521681	-0.350977	0.00861489	0.123351	1.16191	0.931911
1.00228	0.000190528	SLC2A6	-0.14445	-0.0299166	0.0511218	0.956627	1.27444	0.702617
1.00104	1.89451e-05	RASSF1	-0.112724	-0.245372	-0.149259	0.84635	0.723749	0.911022
-1.0004	0.0013386	TRPC6	-0.154522	0.0184154	0.145905	-0.99698	-1.19782	-0.822475
-1.001	0.000356253	PRKDC	-0.238449	-0.324104	-0.44406	-1.39953	-1.41392	-1.19841
-1.00282	0.00427113	PKIA	1.11472	0.927191	1.40432	0.111972	0.100491	0.208069
-1.00303	0.00109899	AL596202.1	0.309371	0.595122	0.711257	-0.59319	-0.510091	-0.29224
-1.00379	0.00838186	STAMBPL1	0.154844	-0.392514	-0.12563	-1.2804	-0.934077	-1.06827
-1.0039	2.63442e-05	PIAS2	0.762729	0.824311	0.819806	0.023112	-0.292882	-0.351217
-1.00454	0.036025	AC103691.1	0.662538	1.19662	0.673512	-0.878213	0.193726	0.385388
-1.0057	0.00344767	SYT1	1.54292	1.569	1.48058	0.244319	0.521267	0.831272
-1.00584	0.00764262	SPOCK2	0.585134	0.627331	0.394901	-0.633143	-0.0933037	-0.515828
-1.00611	2.92143e-05	SLC1A1	0.490691	0.523221	0.552121	-0.294315	-0.764128	-0.466515
-1.00635	0.00328203	AC020656.2	1.92087	2.01078	1.61705	1.1542	0.612175	0.726692
-1.007	0.02309	WDR62	-0.59542	-0.927267	-0.624993	-1.87303	-1.56362	-1.66566
-1.00874	3.09488e-05	PNMA8A	0.86507	1.03553	0.992383	-0.109204	-0.251303	0.181603
-1.00881	0.00041557	NPDC1	-0.0660719	0.0939864	-0.0561933	-0.984604	-1.13101	-0.959593
-1.00923	3.98518e-06	NUSAP1	0.178935	0.00891512	0.180338	-0.892674	-0.917593	-0.853557
-1.01115	0.0438576	ENTPD2	1.30118	0.841717	0.557628	0.277048	-0.248891	-0.313593
-1.01115	0.00485192	POU6F2	2.5941	2.44705	2.66993	1.82502	1.51339	1.32022
-1.0144	0.00123199	AC009779.2	0.504059	0.65499	0.518246	-0.935813	-0.205067	-0.110474
-1.01473	0.0485062	GPR85	1.02457	0.490482	0.780174	-0.0529074	0.310587	-0.776417
-1.01485	0.0152014	LSAMP	1.04546	0.742012	0.686053	0.102975	-0.144835	-0.499164
-1.0162	0.00569575	UNC5CL	0.758831	1.09899	0.861257	-0.327866	-0.118738	0.130038
-1.01678	0.000286784	PLK1	-0.206629	-0.389139	-0.246963	-1.30346	-1.31441	-1.27457
-1.01791	0.00552987	BMP4	0.816959	0.894107	0.974554	0.020016	-0.209758	-0.192118
-1.01914	0.00012823	PLK4	0.0779301	-0.296011	-0.145508	-0.976118	-1.21918	-1.2421
-1.02033	0.00171782	PEX12	0.195149	0.0887031	0.260986	-1.0646	-0.914721	-0.525295
-1.02122	8.3655e-05	COL4A2	1.04214	1.18663	0.809677	-0.0219278	-0.0577996	0.0534494
-1.02155	3.28862e-05	INTU	0.362892	0.349636	0.4509	-0.552653	-0.813869	-0.580444
-1.02186	0.000124322	INTS13	0.0823069	-0.0388458	-0.184941	-1.21728	-0.890253	-1.03997
-1.02422	0.000805443	CFAP44	0.446424	0.690241	0.542071	-0.64923	-0.453265	-0.2743
-1.02645	0.00558788	ACAP1	1.07366	1.16389	0.816949	-0.176041	0.153541	0.0861569
-1.02645	0.0412879	TTLL2	0.249997	1.03102	0.451582	-0.00670643	-0.824123	-0.57136
-1.02649	0.00405655	CNTLN	-0.548292	-0.00857866	-0.226415	-1.15253	-1.04432	-1.58348
-1.02659	0.0135954	NAP1L5	-0.288397	-0.0235928	0.43765	-0.746941	-1.40351	-0.924728
-1.02786	0.0286359	UPK1A	2.3667	2.13531	2.66794	1.34642	1.54006	1.2997
-1.02928	0.000334292	CD300A	4.23998	3.91084	4.08975	3.01979	3.27904	2.92599
-1.02943	0.0358558	CCDC74A	0.0595116	-0.555578	0.0605669	-0.786609	-1.53151	-1.23458
-1.03062	0.000102815	BIRC5	-0.223855	-0.462069	-0.428296	-1.4953	-1.28504	-1.38795
-1.03198	0.000324744	ZC3HAV1L	0.683124	0.525586	0.385395	-0.395463	-0.566892	-0.537766
-1.03237	0.0196872	ANKRD65	0.613773	0.972106	0.644686	-0.921579	-0.0170135	0.184986
-1.0324	7.52725e-06	CDCA7	0.168645	0.00747279	-0.0506139	-0.989904	-1.09375	-0.902765
-1.03254	0.000167394	ZKSCAN3	0.90122	0.743327	0.570421	-0.154421	-0.562614	-0.215989
-1.03363	0.0115168	ATP8B3	1.6721	1.47258	1.96246	0.713816	0.611385	0.676658
-1.03425	0.0463221	SUSD5	-0.236957	-0.43461	-0.561556	-1.35081	-1.53729	-1.40517
-1.03541	0.000106327	ATRNL1	1.05737	1.05219	1.23065	0.18223	0.192151	-0.112991
-1.03636	0.000102815	AURKA	-0.180468	-0.449215	-0.148501	-1.33124	-1.1978	-1.33274
-1.0365	0.00447716	CCDC121	0.424847	0.753447	0.487097	-0.42955	-0.0695792	-0.799773
-1.03735	0.0301892	MMP2	0.693482	-0.0577844	0.486453	0.00989023	-0.744835	-1.24432
-1.03778	0.000356377	RAD54L	-0.404811	-0.198506	-0.13718	-1.28391	-1.0984	-1.42559
-1.0382	0.000636025	KIAA0586	0.255529	0.170684	0.261931	-0.659025	-1.24878	-0.629751
-1.03834	0.000742074	SLC6A3	1.85121	1.92826	1.91373	0.484001	1.05372	1.10749
-1.03919	0.0168197	SLCO2A1	1.67701	1.88564	2.00405	0.764396	0.987014	0.724807
-1.04083	2.94197e-05	EFNA4	0.646996	0.64908	0.906413	-0.322093	-0.431784	-0.199838
-1.0426	0.000477811	ADGRL2	0.314692	0.220268	-0.0473257	-0.769293	-1.09297	-0.815479
-1.04369	8.08946e-06	FAM111A	0.290444	0.362659	0.426481	-0.716665	-0.663557	-0.666163
-1.04646	0.0147445	NEFH	0.545937	0.495774	0.176632	-0.310472	-1.44654	-0.341694
-1.04826	0.0149719	ZNF436-AS1	1.04147	0.29759	0.824824	0.100402	-0.311245	-0.724771
-1.04895	0.000160947	EPPK1	1.39199	1.30906	1.13527	0.137991	0.105364	0.433408
-1.04904	0.0345983	LINC00964	1.4347	1.66173	1.15117	0.632801	0.750739	-0.080273
-1.04947	0.00125765	CHRM3	0.967766	1.19763	1.09787	0.302798	-0.577324	0.221164
-1.04983	0.0332916	SLITRK5	-0.84307	-0.424369	-1.13203	-2.43498	-1.23664	-1.60028
-1.04994	0.0101606	KDR	2.74319	2.90102	2.80447	1.70749	1.84232	1.78863
-1.05039	0.00112967	NRP2	0.950804	1.27927	0.892691	-0.271349	0.362378	0.017707
-1.05086	0.0260912	GPER1	0.47681	0.531435	0.842466	-0.0903984	-0.3908	-0.773047
-1.05236	0.00739456	SLC47A1	0.582652	0.475851	0.783121	-0.822818	-0.114593	-0.254107
-1.05239	0.0286843	ZFPM2	-0.277163	-0.680049	-0.700964	-1.89524	-1.11085	-1.53542
-1.0525	1.18086e-05	NREP	0.523702	0.63917	0.676348	-0.342553	-0.48328	-0.497791
-1.0528	0.00188195	TMEM45A	1.531	1.503	1.62601	0.653059	0.395784	0.428867
-1.05329	0.000263384	FOXQ1	0.473797	0.588372	0.553804	-0.645317	-0.445386	-0.437282
-1.05352	0.000103311	KIF18A	0.265393	-0.0259196	-0.0244374	-1.02338	-0.733452	-1.10233
-1.05481	0.00698895	XYLB	0.44182	0.236002	0.136945	-1.02995	-0.561956	-0.640872
-1.05561	7.32217e-05	TRMT1L	0.403608	0.3413	0.194498	-0.640201	-0.650147	-0.90466
-1.05563	0.0166455	RAD51C	-0.24583	-0.547234	-0.42958	-1.41124	-1.93621	-1.1456
-1.05682	0.00519432	S100A4	1.30877	1.56031	1.7723	0.301934	0.167934	0.920196
-1.05919	0.0230251	LINC01004	0.388662	0.293463	0.279787	-1.34896	-0.0859535	-0.504005
-1.05939	0.0234125	STK31	1.30056	1.53638	1.06264	0.29415	-0.0410114	0.465537
-1.05946	0.00593892	KBTBD11	1.85637	1.76796	1.20892	0.679483	0.173356	0.749065
-1.05996	0.000723883	CTXN1	-0.0232528	-0.0649685	-0.0633341	-1.27019	-0.583506	-1.30048
-1.06092	0.00721185	GVQW3	0.629375	1.03059	0.796187	-0.568131	-0.63538	0.411777
-1.06192	0.0343762	KDM4D	0.504833	0.207759	0.335977	-0.192532	-1.19893	-0.770309
-1.0625	0.0352482	AC008543.1	-0.20086	-0.588133	0.132043	-1.09921	-1.95451	-0.899011
-1.06303	4.51505e-05	CPE	0.177847	0.262755	0.164173	-1.0159	-0.798477	-0.744297
-1.06413	0.00531766	PRR15	0.616427	0.234746	0.42907	-0.650013	-0.24006	-0.886468
-1.06441	0.000302399	PRIM2	-0.0113053	0.0872079	0.114233	-1.06854	-0.999637	-0.926115
-1.06532	0.000118863	HELLS	-0.404144	-0.361886	-0.231974	-1.29822	-1.57331	-1.37022
-1.06645	1.50735e-05	ARRDC3	1.11132	1.13016	0.897857	0.267306	-0.0955008	-0.245902
-1.06659	3.4992e-05	UBXN11	0.0946253	0.12598	0.183619	-0.873032	-0.894059	-1.01941
-1.06679	0.000512716	CNPY4	0.53969	0.665777	0.497293	-0.796607	-0.293304	-0.324317
-1.06813	1.71586e-05	CEP295	0.173103	-0.0449679	0.0685028	-1.08716	-1.14103	-0.801871
-1.06836	2.17208e-05	IFT81	0.227944	0.454797	0.440763	-0.790219	-0.741504	-0.557604
-1.06918	0.0106231	LINC01876	0.570587	0.683443	0.292093	-0.0249822	-1.40142	-0.426573
-1.06982	0.00109637	AJM1	0.224432	0.389329	0.296972	-1.12498	-0.620169	-0.498182
-1.06995	0.000125446	TCF4	1.06518	1.12718	1.11088	0.275766	-0.395802	0.102384
-1.07063	0.0284355	VIM-AS1	1.93013	1.78685	2.04285	1.25115	0.433344	0.746209
-1.07072	0.00235467	RND2	1.16551	1.03402	1.13187	-0.159382	0.49475	-0.0539963
-1.0712	0.00708262	SPA17	-0.274085	-0.22055	0.0596922	-0.830596	-2.0428	-0.986571
-1.07211	0.0072986	KIF24	-0.277845	-0.318431	-0.262418	-1.71722	-0.780831	-1.37624
-1.07295	3.53998e-05	RRM1	-0.12232	-0.33255	-0.253553	-1.13596	-1.39535	-1.41116
-1.07369	0.00186039	ARL10	1.20906	1.06123	1.33635	-0.114103	0.230581	0.303552
-1.07578	0.00205837	FAM110C	2.03269	1.94346	1.76356	0.921091	0.807593	0.784219
-1.07612	0.00517092	THAP10	0.321468	0.0371948	0.374913	-0.749194	-0.768838	-0.918522
-1.07732	0.0480035	ZNF724	-0.79906	-0.033495	-0.374767	-0.854945	-1.433	-2.07718
-1.07765	0.00821355	FANK1	1.54004	1.58369	1.77042	0.283867	1.01887	0.512003
-1.07765	0.0127023	AL117336.3	1.04075	0.629678	0.535031	-0.291851	-0.108116	-0.474818
-1.0777	0.000808971	FAM84A	1.34465	1.2243	1.00213	0.131017	-0.198598	0.349438
-1.07794	0.00168221	HHAT	0.896775	0.293683	0.889433	-0.28182	-0.208822	-0.610987
-1.07887	0.00967576	IFIT2	1.84017	1.76944	2.17309	0.725708	0.836926	1.03599
-1.0802	0.0178715	TP53TG1	-0.00272119	-0.36318	0.298734	-0.609976	-1.86752	-1.03712
-1.08127	2.6003e-05	ARHGAP18	0.934851	0.860949	0.557914	-0.495575	-0.140833	-0.195899
-1.08312	0.00389522	SSTR1	-0.136341	-0.177032	-0.251121	-1.09601	-1.42463	-1.29397
-1.08406	0.0388822	CD8B	2.09377	1.44926	0.810757	0.16285	0.248116	0.801265
-1.08507	0.00971408	AF064858.1	2.88419	3.31141	3.22225	2.39084	1.72262	1.9617
-1.08593	0.00011717	PEX11A	0.925349	0.99923	0.931104	-0.0924238	-0.131946	-0.167114
-1.08717	0.0415411	LRRC9	0.503974	0.445847	0.338194	-0.680217	-0.614459	-0.529084
-1.08768	0.000132069	HUNK	0.484399	0.36982	0.374877	-0.435877	-1.09527	-0.607937
-1.08779	0.017642	DICER1-AS1	1.07826	1.21375	1.2905	0.395053	-0.282537	0.106663
-1.08952	0.000927576	GINS2	-0.360645	-0.433393	-0.365612	-1.53245	-1.31276	-1.53006
-1.08985	0.00424934	PALD1	0.833179	0.62177	0.899748	-0.541792	-0.49341	0.0888728
-1.09106	0.00163442	KIF7	-0.0458047	0.0651037	-0.330679	-1.24042	-1.27372	-1.0475
-1.09232	0.000708086	FAM83B	1.35026	1.12207	1.1418	0.234142	-0.00640273	0.0896918
-1.09248	0.00431512	ARHGAP33	0.0875989	0.210762	0.399806	-0.628395	-0.912621	-1.06791
-1.09403	0.00121355	POLA2	-0.422277	-0.597688	-0.186604	-1.6198	-1.36947	-1.46152
-1.09405	0.000103796	TSHZ1	0.982236	0.998725	0.889718	-0.070695	-0.00872423	-0.300573
-1.09567	0.00352904	BLACAT1	1.51563	1.64174	1.9343	0.955851	0.321379	0.428085
-1.09743	0.000454965	DPY19L2	0.17762	0.506008	0.537892	-0.798989	-0.907354	-0.416732
-1.09789	1.34047e-05	ZKSCAN1	1.03146	1.16537	1.00942	-0.149138	-0.0271776	0.0905121
-1.09944	0.0108067	PLA2G12B	0.568312	0.0653005	0.383253	-0.613581	-1.10912	-0.608883
-1.09952	0.0487948	AC012368.1	1.01999	1.53058	0.919952	-0.11472	-0.22863	0.488749
-1.10228	4.39871e-05	FZD8	0.780677	0.764428	0.782641	-0.254988	-0.197266	-0.485491
-1.10268	0.000769431	C1orf112	0.117247	-0.308244	0.148704	-0.956153	-0.965042	-1.39171
-1.10622	0.00951974	GPR68	0.805444	1.38391	0.935898	-0.223567	-0.0882268	0.179931
-1.10675	0.00668933	DNAH7	0.724116	1.09994	1.23141	-0.233946	-0.227127	0.188168
-1.10712	1.20833e-05	NUF2	0.117334	-0.0532947	-0.0318967	-0.955538	-1.19619	-1.15592
-1.10733	0.00258289	MTFP1	0.320356	-0.139933	-0.0616902	-1.25643	-1.40707	-0.580369
-1.10802	0.0022296	SLCO3A1	2.42198	2.63372	2.68674	1.62038	1.32732	1.42446
-1.10889	0.0306451	MAGEE1	-0.446951	-0.0507377	0.823819	-1.2103	-1.03622	-0.773437
-1.10983	0.000384308	LAMA2	1.35569	1.57829	1.51878	0.35452	0.152288	0.567916
-1.10993	0.00430559	OXCT1	-0.811398	-0.91015	-1.07015	-2.16547	-1.93893	-1.95852
-1.11198	4.16144e-05	TM7SF3	-0.00707745	0.0188583	0.102653	-1.0653	-0.907775	-1.2199
-1.11317	2.50754e-05	NAV1	0.709031	0.636714	0.666417	-0.352289	-0.563791	-0.436534
-1.11498	0.00648956	SH3D21	1.35015	1.27881	1.28592	0.124341	0.2995	0.177738
-1.11764	0.0233502	DNAAF4	-0.00402628	0.099133	-0.0768383	-0.884896	-2.12306	-0.481397
-1.11908	0.0138597	FAM234B	-0.0497922	-0.119049	-0.0173271	-1.26205	-1.18806	-1.08375
-1.11967	0.0139062	NPW	1.06798	0.720223	1.26882	-0.154512	0.300448	-0.254708
-1.11979	0.000597829	UBE2T	-0.434954	-0.516937	-0.399388	-1.47266	-1.54071	-1.6879
-1.12056	2.80615e-05	CDC7	0.0433456	-0.0188515	-0.0764401	-0.976024	-1.30924	-1.16846
-1.12065	0.00930614	LINC00920	1.98932	1.568	1.65449	0.970172	0.418707	0.472995
-1.12203	0.0397127	ALDOA	0.378955	0.130329	0.602359	-0.924081	-0.599312	-0.576512
-1.12413	0.0436474	STX18-AS1	0.0275634	-0.477004	0.024267	-1.91871	-0.757602	-0.884828
-1.1243	0.00765955	DACH1	0.836905	0.791622	0.833334	-0.0831474	-1.34069	0.262735
-1.12439	0.00114312	SHCBP1	-0.0819227	-0.678836	-0.520499	-1.79982	-1.2292	-1.49946
-1.12447	0.0341229	SLC2A14	2.00048	2.47251	2.22458	1.74732	1.03471	0.528084
-1.12451	0.000919176	DHFR	-0.338937	-0.439023	-0.617556	-1.69215	-1.74881	-1.34213
-1.12569	0.0121907	LHX4	0.197073	0.0166456	-0.284647	-0.801406	-1.04371	-1.51002
-1.12608	0.00113846	DDIT4L	1.85769	1.82055	1.71273	0.954424	0.551794	0.474201
-1.12748	0.00427601	ZNF730	0.257759	0.110285	-0.114278	-0.521014	-1.68428	-1.05537
-1.1276	1.71586e-05	LRRN1	0.271879	0.248874	0.210207	-0.937346	-1.12099	-0.640628
-1.12808	1.54524e-05	TPX2	-0.00213446	-0.248101	-0.0564512	-1.31709	-1.11018	-1.237
-1.12898	7.3527e-05	CDCA8	-0.220162	-0.246943	-0.144841	-1.28496	-1.38587	-1.33995
-1.13489	0.00800287	RAD54B	-0.145225	-0.433914	0.0458678	-1.37132	-1.05144	-1.39335
-1.13578	0.00830012	LGR4	0.708323	0.580825	-0.268891	-0.618096	-0.626589	-1.04149
-1.13612	1.50735e-05	ZSWIM5	0.882489	0.992494	0.886485	-0.00368143	-0.214309	-0.433275
-1.13699	0.000176434	RBL1	-0.0149431	-0.121348	-0.104048	-1.06183	-1.48638	-1.16724
-1.13732	0.00984848	LINC01980	1.48207	1.427	1.78995	0.594766	0.13951	0.520561
-1.13875	7.3527e-05	CEP250	0.743795	0.81795	0.542143	-0.611392	-0.425472	-0.266961
-1.13927	0.0386515	GIPC2	1.50714	1.44558	0.646253	0.300451	-0.241022	0.193772
-1.13981	0.00187202	COL9A3	2.02547	1.96976	2.08525	0.289543	1.16716	1.30694
-1.14087	0.000564296	DBF4B	0.149495	-0.216234	0.0424855	-1.17968	-0.69907	-1.43188
-1.14095	0.00159572	BDH1	-0.643934	-0.799026	-0.910086	-2.2874	-1.57444	-1.78756
-1.14141	0.0273275	PLPPR1	-0.439124	0.15805	0.0188386	-1.33992	-1.06995	-1.22324
-1.14162	0.036025	AL163953.1	1.49953	2.11612	1.595	0.719281	0.711615	0.436958
-1.14204	0.0455088	SH2D6	0.861687	0.650114	1.22453	-1.11335	0.301081	0.413519
-1.1441	0.0251108	LYPD1	-0.0888636	-0.238997	0.470633	-1.42383	-0.868736	-0.816354
-1.14446	0.00822924	ZNF860	0.126549	0.0325527	0.29897	-1.11108	-1.60857	-0.403167
-1.14452	0.00223731	NCKAP5	1.24546	1.92163	1.50612	0.446803	0.396029	0.411546
-1.14507	3.69615e-05	POLA1	0.269448	0.210368	0.127918	-1.15959	-0.87763	-0.761303
-1.14626	0.0167318	ORM2	2.42533	1.78383	1.45428	0.854483	0.559453	0.846084
-1.14659	0.00550956	PCDHA2	0.506736	0.536691	0.432953	-0.9867	-0.612602	-0.250879
-1.14671	4.35586e-05	RTKN2	0.000870959	0.103276	0.163897	-1.01384	-1.04461	-1.1123
-1.14672	0.000759197	FANCM	-0.00220562	-0.23774	-0.0174301	-1.17414	-0.926226	-1.50523
-1.14803	0.00187259	ZC4H2	-0.162322	0.341993	-0.193599	-1.27591	-1.61544	-0.657653
-1.14894	0.000170668	MIS18A	-0.12443	-0.236538	-0.213846	-1.4444	-1.39452	-1.17614
-1.1495	0.00594756	WDR17	-0.216132	-0.345134	0.00301635	-1.94112	-0.878956	-0.999887
-1.14992	0.000356253	NCAPD3	-0.365329	-0.595079	-0.512099	-1.83215	-1.61978	-1.44676
-1.15088	3.3356e-05	MAP7D2	0.604346	0.819697	0.814901	-0.285881	-0.667431	-0.332053
-1.15149	0.00161082	ZMAT4	2.97127	3.01586	3.52442	1.86058	1.80327	2.33054
-1.15202	0.0081627	ALDH3B2	1.55844	1.66547	1.66834	0.502921	0.53583	0.496142
-1.15328	0.0277976	VTN	2.16438	2.53662	1.59022	1.07437	0.486656	1.22472
-1.15404	7.03746e-05	KIF20B	-0.0632731	-0.172354	-0.32069	-1.3791	-1.53325	-1.13841
-1.15702	0.000293596	VLDLR	1.44503	1.4113	1.43094	0.227607	0.442359	0.186117
-1.15845	0.00223229	SULF2	1.37805	1.726	1.27962	0.722665	0.147372	0.00577622
-1.15893	1.7827e-06	FAM162A	0.741066	0.757463	0.787712	-0.284211	-0.351588	-0.550943
-1.15894	0.00988121	PLCL2	0.207546	0.131545	0.366964	-1.48244	-0.00684317	-0.97708
-1.16145	0.0079749	HOXA3	3.06653	2.73432	2.16402	1.87805	1.25203	1.36372
-1.16194	0.0196586	SLC45A2	1.06964	1.17993	1.15337	0.601798	-0.0212124	-0.62319
-1.16291	0.00505154	KLHL32	0.865138	0.832246	0.955338	0.192453	-1.13867	-0.102329
-1.16381	0.00162515	CENPW	-0.170187	-0.330946	-0.37668	-1.15844	-1.41784	-1.77263
-1.16433	3.95715e-05	THNSL1	0.204749	0.1409	0.189025	-1.1815	-0.983894	-0.771384
-1.16447	0.0105492	LINC00471	0.782417	1.16061	0.791719	0.236319	-0.441233	-0.526121
-1.16634	6.29242e-05	CDCA5	-0.278325	-0.415241	-0.214806	-1.41857	-1.59624	-1.42321
-1.1672	0.0164421	ASCL5	1.14696	1.2194	0.94483	0.432689	-0.506371	-0.152764
-1.16752	0.0079609	IQCH-AS1	0.489334	0.0539147	0.168282	-0.830521	-1.15751	-0.776456
-1.17111	0.0023784	ZNF844	-0.590823	-0.36613	-0.286329	-1.53801	-1.79859	-1.44849
-1.17293	0.00012507	C1orf159	0.401834	0.280338	0.339852	-0.786892	-1.17551	-0.610799
-1.17384	1.53072e-05	SKP2	0.123598	0.000272704	-0.142332	-1.21156	-1.07895	-1.21047
-1.17419	4.42494e-05	KCTD11	0.917231	1.10067	1.09558	-0.0325948	-0.145187	-0.237858
-1.17449	0.00451485	WNT7B	-0.4433	-0.154831	-0.399052	-1.58868	-1.78504	-1.19344
-1.17574	0.000244184	IQCG	0.874678	0.542641	0.324158	-0.588429	-0.43446	-0.680889
-1.17657	0.000723883	NCAM1	0.770476	1.37974	1.15577	-0.278758	0.189281	-0.0614921
-1.17712	0.000840419	PRIMPOL	-0.164242	-0.171312	0.158938	-0.934296	-1.18415	-1.5888
-1.17728	4.2724e-07	ENOSF1	0.42497	0.438601	0.483508	-0.811749	-0.66018	-0.699981
-1.17767	0.000147313	SPTLC3	1.59151	1.62388	1.9864	0.554693	0.658546	0.472238
-1.17845	0.0116466	DUBR	-0.196912	0.0113537	-0.0339157	-0.950673	-1.66798	-1.21524
-1.17924	0.00902307	RIMBP2	0.588304	0.712384	1.2018	-1.16058	0.0938331	0.187758
-1.18111	0.00104703	AC100826.1	1.64904	1.61234	1.3868	0.296021	0.52167	0.38588
-1.18126	0.000480818	MCM8	-0.362611	-0.37846	-0.434152	-1.56159	-1.78597	-1.41432
-1.18199	0.000193944	TROAP	-0.140515	-0.314613	0.132411	-1.18706	-1.40725	-1.31405
-1.18263	0.000741007	AMIGO2	0.699984	1.02005	1.17555	-0.569424	0.0988066	-0.0971125
-1.18271	1.06721e-05	STC2	1.22626	1.18614	1.16307	-0.172788	0.205202	0.0246407
-1.18326	6.67886e-06	MCM2	-0.0828915	-0.149278	-0.204448	-1.33321	-1.36642	-1.28967
-1.18577	0.0209422	LOXL1-AS1	0.930038	1.4671	1.63116	0.0051955	0.466863	0.145207
-1.18581	0.000304498	THAP2	0.892834	0.823658	0.838871	-0.404662	-0.612767	-0.0348893
-1.18623	0.0413512	PRKG2	0.894948	0.915722	1.59045	-0.0538573	-1.18001	0.826101
-1.18725	0.0143689	CD82	0.436391	0.188022	0.720654	-0.559067	-0.0550028	-1.35698
-1.18999	0.0316479	DMC1	-0.240359	-0.566987	-0.411096	-1.24727	-1.03874	-2.22225
-1.19192	0.02122	ANKRD45	0.623519	1.03969	0.767481	0.0201174	-1.61522	0.212361
-1.19285	0.0010281	AMBP	2.33961	2.5237	1.72458	1.12291	0.83071	1.05265
-1.19382	0.00201165	CRYBG3	0.971051	0.933139	0.810701	-0.367737	-0.287399	-0.207625
-1.19407	0.00111381	PTAFR	3.26029	3.36515	3.19771	2.385	2.36908	1.56693
-1.19463	0.020393	ETS1	1.75878	1.68027	1.92945	0.774048	0.227907	0.683447
-1.19612	0.000267253	UCHL1	-0.146082	-0.343708	-0.14373	-1.56867	-1.25894	-1.36835
-1.19943	0.00197516	PARPBP	-0.0142822	0.0634454	-0.301428	-1.33686	-1.05257	-1.37246
-1.20059	0.0191912	EIF3C	0.257301	0.0645242	-0.137484	-1.88918	-1.4747	-0.0414091
-1.20337	0.00043042	SLFN12	0.715092	0.934424	1.072	-0.483324	-0.110512	-0.221136
-1.20367	1.19265e-06	KRT19	0.839935	0.857258	0.945124	-0.483728	-0.239376	-0.243454
-1.20383	0.00157103	DSP	1.01677	1.05698	0.876617	-0.265067	-0.309472	-0.0873014
-1.20482	0.0218965	GPRIN1	-0.0987032	-0.517818	-0.407461	-1.34447	-1.0611	-2.00991
-1.20863	5.09981e-05	LMLN	0.526738	0.459836	0.646223	-0.648729	-0.710478	-0.644442
-1.21188	3.3356e-05	PDE4D	0.204263	0.129541	0.107166	-1.03633	-1.11375	-1.04799
-1.21287	0.00554901	ARHGAP28	0.778648	1.30718	0.998703	-0.0183331	-0.921708	0.209618
-1.21396	0.0475389	KL	1.29456	0.886852	1.36737	-0.0242115	0.267275	-0.225995
-1.2147	0.000432947	CDCA3	0.0623298	-0.379817	0.0810263	-1.27542	-1.41193	-1.21764
-1.21507	0.027458	COL26A1	0.641862	0.582846	0.476238	-1.84597	0.291587	0.0293236
-1.21599	2.49716e-05	PXDN	0.453919	0.587384	0.4353	-0.812914	-0.848076	-0.520315
-1.21816	0.00808662	HK2	1.32174	1.27451	1.17093	-0.118983	0.0776374	0.162191
-1.21853	0.000517742	GINS4	-0.211442	-0.248805	-0.211644	-1.55642	-0.926814	-1.6888
-1.22037	0.00211013	ZNF395	1.45048	1.42521	1.37331	0.175227	0.303789	0.121601
-1.22599	5.00267e-05	CKB	0.371749	0.218774	-0.321656	-1.09591	-1.25366	-1.06353
-1.22599	0.00141086	CDKN3	0.12743	-0.460734	-0.138124	-1.30951	-1.20164	-1.56566
-1.22634	0.000321438	C22orf46	0.724729	0.934166	0.474269	-0.713614	-0.439612	-0.341728
-1.22651	0.00013999	CCNF	0.194915	-0.264291	0.2004	-1.06103	-1.37794	-1.15951
-1.2266	0.0331515	C11orf71	0.246465	0.547984	0.513839	0.0850921	-2.40573	-0.460952
-1.22716	0.00252624	CPA6	0.716564	0.132631	0.483093	-0.782136	-1.19378	-0.425468
-1.22734	0.00213548	HSPA4L	-0.459791	-0.542897	-0.552224	-1.51943	-1.59679	-2.08234
-1.23033	0.0186666	PCDH17	0.372934	0.26517	0.198647	-0.9384	-0.971407	-0.920359
-1.23035	0.000734496	CORO1A	0.506457	0.618251	0.568574	-0.89025	-0.69784	-0.369361
-1.23088	0.00145012	NAGS	1.43222	1.29351	1.2554	0.182899	0.679155	-0.380899
-1.23136	1.50735e-05	KIF22	-0.14968	-0.319631	-0.284433	-1.40967	-1.6632	-1.41318
-1.2317	0.000342049	AVPR1A	0.545132	0.590698	0.843949	-0.44472	-0.793637	-0.542134
-1.23278	0.000671311	L1TD1	2.57017	2.21797	2.18677	1.12593	0.96133	1.19408
-1.23381	0.0317503	C19orf67	2.10709	2.4623	1.83149	0.806333	1.1386	0.946344
-1.23399	0.0216793	MAP1A	-0.619454	-0.394177	-0.440914	-1.99712	-1.23668	-1.77486
-1.23689	0.0045501	KLHDC9	0.345207	0.31508	-0.138354	-1.41844	-0.783292	-0.780665
-1.23761	0.00272424	HASPIN	-0.230644	-0.271501	-0.567531	-1.34828	-1.58034	-1.80379
-1.23973	0.00550956	CCDC171	0.370727	0.265543	0.316182	-0.322079	-1.798	-0.828019
-1.24085	0.000226556	WDR66	1.78117	2.02463	1.94493	0.7408	0.715892	0.580623
-1.24302	0.00216118	EFNA3	1.28602	1.63335	1.46348	-0.00941405	-0.0795037	0.699536
-1.24348	0.00223967	SORCS2	3.31783	3.14273	3.08185	1.87473	1.3549	2.459
-1.24595	0.0191925	LINC02021	0.727524	1.48568	0.945685	0.0751502	-0.380105	-0.262818
-1.24965	0.00732751	AFF2	0.775348	0.470154	0.298673	-0.463922	-1.29094	-0.528818
-1.25023	0.00206849	C3orf18	0.397668	0.810237	0.639225	-1.24684	-0.112198	-0.345939
-1.25116	0.00251477	OMA1	0.167347	0.121205	-0.267603	-1.36776	-1.33342	-0.993332
-1.2514	0.000793622	TGFB3	-0.314036	0.180687	0.0563251	-1.11179	-1.10748	-1.55588
-1.25443	0.0263802	ABHD12B	2.1315	1.98216	1.64297	0.54771	1.24671	0.500265
-1.255	6.93787e-05	ASGR1	1.78227	1.69037	1.38639	0.307442	0.263492	0.524187
-1.25514	7.86363e-05	CKAP2L	0.295076	0.0888131	0.0424711	-1.13503	-1.30202	-0.926594
-1.25516	2.63668e-05	SPAG5	-0.186486	-0.449271	-0.252108	-1.7874	-1.47473	-1.36075
-1.25561	1.53072e-05	FIRRE	0.844425	0.755274	0.555753	-0.761803	-0.514703	-0.303797
-1.25596	0.0336798	FAM69C	2.36646	2.51231	2.08152	1.64719	0.95891	0.727536
-1.25678	0.000357736	PPP1R3B	1.22507	1.27246	1.21394	0.0724898	-0.180512	0.0266308
-1.25695	0.00163851	APBA1	0.5419	0.63585	0.404515	-0.847169	-0.220586	-0.922319
-1.25849	0.00221239	AC007608.1	1.95305	1.96132	1.6843	1.01846	0.543545	0.272553
-1.25898	0.000387478	MXI1	1.61159	1.78706	1.67462	0.52189	0.376638	0.388758
-1.25963	0.00208041	SULT4A1	0.50421	0.363974	0.809121	-0.41004	-0.823825	-0.871273
-1.26058	0.000520949	BRI3BP	-0.442325	-0.413145	-0.555389	-1.54769	-1.83032	-1.83639
-1.26156	0.000341857	CHTF18	-0.149656	-0.450519	-0.392459	-1.85375	-1.26874	-1.54535
-1.26373	0.0202368	FANCB	0.0660001	-0.0441291	-0.651718	-1.61423	-1.72592	-1.03503
-1.26387	0.00243226	SCAMP5	0.642293	0.160853	0.0584265	-1.33666	-0.596549	-0.802349
-1.27035	0.0032246	FAM177B	1.51961	1.06442	1.3914	-0.0159246	0.365847	-0.0600983
-1.27368	0.00947459	AC078883.1	0.675474	0.9831	0.676533	-0.457876	0.0220105	-0.835495
-1.27496	4.4966e-05	CDH10	2.10949	2.20395	2.24164	0.630074	1.08426	1.08699
-1.27559	0.00243144	GNAZ	0.83969	1.19757	1.12892	-0.0629032	0.172539	-0.619798
-1.27728	0.000142218	ADAM19	1.25373	0.884001	1.08414	0.147805	-0.762087	-0.14024
-1.27776	0.010926	THSD7B	0.229914	0.0544454	0.0969759	-1.0131	-1.32826	-1.05566
-1.27802	5.20171e-06	SGO2	0.176996	-0.013606	-0.0248452	-1.27142	-1.2305	-1.17561
-1.27813	6.96572e-05	DMTN	0.80077	1.06549	1.0813	-0.53282	-0.0437295	-0.231085
-1.27832	1.53072e-05	ANTXR1	0.708045	0.587158	0.651895	-0.752588	-0.628141	-0.495504
-1.28056	4.29403e-05	MAD2L1	-0.172013	-0.42954	-0.189586	-1.51469	-1.3989	-1.68046
-1.2806	0.0110125	BBOX1-AS1	2.2312	2.01884	2.57362	1.72149	1.20172	0.129245
-1.28202	0.0114457	MIR210HG	1.72543	1.70379	1.56292	0.480173	0.498995	0.198202
-1.28261	0.00432164	FGF11	2.12742	2.16728	2.26068	1.04438	1.03716	0.6462
-1.28278	0.000750349	FAM111B	-0.460186	-0.366185	-0.408809	-2.02955	-1.50887	-1.47474
-1.2839	0.000244981	GALNT18	0.204528	0.0938756	0.0866733	-1.40936	-0.471476	-1.37689
-1.28482	0.0353392	VTCN1	3.00492	2.36415	2.22254	1.65557	2.12348	0.334066
-1.28756	0.000185122	PRIM1	-0.0634021	-0.0684679	-0.318938	-1.34919	-1.02688	-1.79738
-1.28845	3.72595e-06	FZD1	1.14022	1.1898	1.32385	-0.270683	-0.0100947	0.0932623
-1.2888	0.00795616	RNF223	2.5572	2.60883	2.81691	1.06333	1.83287	1.45654
-1.29008	0.00831753	DACT3	2.3295	2.89651	2.7168	1.56851	1.32625	1.2196
-1.29102	0.000342049	AF064858.2	3.34543	3.40753	3.60469	1.90899	2.18943	2.41826
-1.2911	1.1885e-05	CYB5R2	0.533303	0.903548	0.774302	-0.43032	-0.600203	-0.648331
-1.29318	0.000634182	WNT4	1.82679	1.86143	2.0329	0.674428	1.13856	0.185506
-1.29876	4.41503e-05	CENPI	0.111185	-0.183756	0.0401417	-1.40233	-1.25744	-1.23648
-1.29933	0.00592648	AL160408.6	1.3467	1.40779	1.99664	0.294143	0.172435	0.382756
-1.30154	0.0188848	AL353803.2	0.350395	0.0159154	-0.0223446	-0.855376	-0.908801	-1.56792
-1.30273	0.00613195	LINC01572	0.352094	0.455567	0.489647	-0.347152	-0.771393	-1.394
-1.30281	0.00762821	AC022007.1	0.172116	0.994495	0.781074	-1.36241	0.172081	-0.480741
-1.30437	0.0109752	ELFN2	0.20879	0.693624	0.49057	-1.22409	-0.174228	-0.830873
-1.30457	0.00711938	SMTNL2	0.413584	0.354546	-0.0942708	-1.55046	-1.29926	-0.332104
-1.3051	3.82807e-05	CDK1	-0.201269	-0.387384	-0.094411	-1.41318	-1.49657	-1.68469
-1.3063	0.00055954	SNRNP25	-0.167916	-0.162097	-0.0485499	-1.45293	-1.22696	-1.56223
-1.30641	0.0098453	KLHDC7A	1.26775	1.11864	1.40046	-0.20603	0.332449	-0.0736028
-1.30866	0.00207328	ZNF221	0.878661	1.07099	0.743135	-0.758242	-0.267163	-0.0921179
-1.30899	0.0156357	AC027801.1	1.06313	0.776717	1.28178	-0.554418	-0.0454072	-0.0376244
-1.30991	0.0018079	C4orf47	1.2749	1.43734	1.35777	0.288287	0.054287	-0.192203
-1.31072	0.00017986	DDIT4	1.95284	2.05519	1.79451	0.554204	0.632261	0.688308
-1.31198	0.000381375	STK32B	1.09541	1.16187	1.03175	-0.484098	-0.0953512	-0.000381672
-1.31214	0.0110032	KSR2	0.651918	0.843744	1.02458	-1.11824	0.190055	-0.214953
-1.31297	0.00194227	AC107884.1	1.16153	1.51391	1.51236	0.127087	0.0400138	0.109035
-1.31427	2.70224e-05	KIF2C	0.0731842	-0.347586	-0.0162886	-1.70111	-1.04155	-1.38633
-1.31699	0.00191438	FAM216A	0.20665	0.280395	0.1373	-1.20959	-1.8191	-0.454711
-1.31701	0.000243095	IGF1	1.88293	2.03032	1.98767	0.692753	0.755669	0.525521
-1.31775	6.67886e-06	HDHD5	0.19772	0.147095	0.00633416	-1.2157	-1.14919	-1.21384
-1.31842	0.00234967	LOXL1	1.80517	1.75264	1.69001	0.417883	0.75964	0.227677
-1.31928	0.0124603	NME5	0.275401	0.241422	-0.118291	-1.92286	-1.083	-0.34925
-1.32273	0.000265751	ARHGEF39	0.288692	-0.0285604	0.176005	-1.28793	-1.09118	-1.09131
-1.32511	0.00224509	KCNH8	0.874788	0.927677	0.917828	-0.526951	-0.726233	-0.0463632
-1.32577	5.01303e-06	GYS1	0.399741	0.37515	0.508057	-0.851805	-0.801965	-1.02967
-1.3258	0.0114201	SNCG	2.59225	2.20851	3.14272	1.16153	1.50166	1.39385
-1.32623	0.00206093	DARS-AS1	0.672404	0.8722	0.593297	-0.5701	-0.340965	-0.811097
-1.32909	0.0169331	YPEL4	0.990427	1.11322	0.731966	-0.331706	-0.976384	0.0798433
-1.33048	0.00762875	PCED1B	1.44907	2.07754	1.65211	0.913939	0.230349	0.0481439
-1.33167	0.00043195	C18orf54	-0.155739	-0.189434	0.168321	-1.70578	-0.97605	-1.35192
-1.33409	0.00461413	TYRP1	2.3425	2.38457	2.30035	0.687274	1.32422	1.21757
-1.33613	6.60098e-05	NES	1.72261	1.78568	1.45114	-0.127669	0.488145	0.679289
-1.33674	9.38825e-05	IYD	1.5722	1.78653	1.5545	0.477706	0.0568408	0.318445
-1.33801	0.000370456	TTC30B	0.61934	0.682595	0.615675	-0.610668	-0.981681	-0.549991
-1.33874	0.0183384	AC005224.1	-0.0582869	0.35339	0.62585	-1.18485	-0.87411	-0.823435
-1.33877	2.28563e-06	NKD1	1.58481	1.74317	1.73076	0.264146	0.333859	0.44445
-1.3399	2.63565e-05	AURKB	-0.109471	-0.175427	-0.146122	-1.43446	-1.46632	-1.53884
-1.34241	0.000449637	ITIH2	3.1234	2.8104	2.14314	1.44798	1.1873	1.406
-1.3444	0.000944607	SGO1	0.0757223	-0.501626	0.26476	-1.57203	-1.5764	-1.08015
-1.34472	0.00109933	AL160408.3	2.72939	2.81392	2.93573	1.7973	1.25322	1.32825
-1.34738	1.10751e-05	CCDC150	-0.0298682	-0.191742	-0.233185	-1.48416	-1.49951	-1.48605
-1.34825	0.000572918	OIP5	-0.182384	-0.167231	0.0338024	-1.56347	-0.938536	-1.68766
-1.34859	0.00022011	ORC1	-0.335683	-0.367817	-0.569754	-1.63804	-1.97083	-1.74197
-1.34893	0.0447974	SOX21	1.46058	1.9267	1.63601	0.00569853	0.798685	0.443438
-1.34988	1.89303e-05	KIF14	0.115224	-0.118468	-0.0459478	-1.32412	-1.25615	-1.478
-1.35097	0.000447506	PLXNB3	1.14386	0.95537	0.943125	-0.783482	-0.0700212	-0.0316712
-1.35366	0.00855349	GREM2	0.869383	0.88606	0.788371	-0.554293	-0.576495	-0.394106
-1.35408	1.88954e-05	COL2A1	1.05601	0.968324	0.578702	-0.620788	-0.599029	-0.241384
-1.3552	0.000351191	ERCC6L	-0.275615	-0.105049	-0.0409161	-1.22208	-1.55547	-1.72897
-1.35627	0.011876	EPS8L3	2.68241	2.39515	1.40153	1.03038	0.336666	0.998623
-1.35656	1.86211e-05	KNTC1	-0.0181283	-0.232232	-0.0195954	-1.46225	-1.44506	-1.42755
-1.35754	0.0156207	FNDC10	0.223492	0.577553	0.906763	-0.817658	-0.92344	-0.548318
-1.36248	9.94123e-06	KIF23	-0.0309619	-0.118777	0.0551182	-1.57878	-1.28972	-1.27832
-1.36313	0.0096939	PCSK1N	0.630992	0.286701	1.19071	-0.883559	0.141521	-0.983813
-1.36349	0.010035	LINC00663	0.7904	0.773189	0.902719	-0.255739	-1.31441	-0.125712
-1.36546	3.85795e-05	WDHD1	-0.0666666	-0.0991993	-0.188256	-1.42539	-1.56992	-1.46801
-1.36638	9.11258e-06	BUB1	0.108143	-0.0988557	0.0409359	-1.41329	-1.13025	-1.44869
-1.36757	0.000693596	TRIP13	-0.124276	-0.604577	-0.35538	-1.85417	-1.64469	-1.64009
-1.36896	1.78968e-05	TIMELESS	-0.11748	-0.259715	-0.178679	-1.76853	-1.50007	-1.36847
-1.36912	0.000188467	BLM	-0.262483	-0.124777	-0.276533	-1.43778	-1.57449	-1.74502
-1.36958	0.00561951	AK4	2.16485	2.12491	2.17792	1.03307	1.00339	0.356983
-1.36985	0.000199298	BRCA2	0.0368364	-0.298789	-0.266299	-1.15591	-1.58224	-1.90525
-1.37017	0.0403957	LINC01719	0.700258	1.1117	1.21127	-1.33703	-0.0825924	0.571571
-1.37151	6.34034e-05	DEPDC1	0.14529	-0.275222	-0.0978503	-1.51241	-1.33575	-1.44641
-1.37172	0.0177999	TTC34	1.30033	1.41932	1.54779	0.158727	-0.315403	0.368918
-1.37278	0.0191988	LINC01612	1.6173	1.99783	1.70567	0.286015	-0.501731	1.32585
-1.37408	0.0289156	AL359715.2	-0.022235	0.915037	0.573765	-0.128696	-1.62383	-0.967231
-1.37729	9.9002e-06	FANCI	-0.0130189	-0.304547	-0.159516	-1.40223	-1.83853	-1.4331
-1.38164	0.000613423	CCDC183-AS1	1.07299	1.17253	0.992352	-0.84829	-0.152717	0.171315
-1.38224	0.000131304	UHRF1	-0.349708	-0.450633	-0.500569	-1.91118	-1.92506	-1.61737
-1.38242	0.00358548	WDR78	0.869432	1.08563	1.28317	-0.507913	-0.451279	0.0992806
-1.38264	5.20171e-06	LMNB1	0.00113903	-0.0912766	-0.0729711	-1.53703	-1.55796	-1.23267
-1.38282	0.0196827	LRGUK	1.48655	1.01266	1.32304	0.0156928	0.650326	-0.6725
-1.38487	0.0148763	TEX22	1.08949	1.10837	1.41163	-0.850856	0.595655	0.106646
-1.38506	0.00770572	FAR2	0.41703	0.291232	-0.0688699	-1.17866	-1.53786	-0.781836
-1.38784	5.88831e-06	PSRC1	0.7578	0.578064	0.629525	-0.780397	-0.838183	-0.593609
-1.39159	8.41597e-05	TRAIP	0.0316144	-0.0929572	-0.00366534	-1.32749	-1.35235	-1.51869
-1.39189	0.000618041	AC097478.1	0.154331	0.222356	0.0408306	-0.763993	-1.95549	-1.22594
-1.39303	0.0114586	C2orf81	1.01812	1.04074	1.17145	0.267166	-0.403039	-0.779361
-1.39336	4.61648e-06	MAP2K6	1.07704	1.30058	1.26696	-0.147421	-0.160442	-0.222039
-1.39424	0.00128604	DOCK3	0.081533	-0.311881	0.373809	-1.6171	-1.30431	-1.0655
-1.3945	0.00253251	ATP6V0A4	1.78035	1.98021	1.67646	0.254799	0.92445	0.302571
-1.39606	0.0114731	AC112206.2	2.1855	1.94574	2.45533	0.602111	1.31374	0.689247
-1.39893	0.000151312	SMAD9	0.557713	0.718454	0.319017	-0.709485	-1.32495	-0.659711
-1.40303	2.99176e-05	RMI2	-0.387883	-0.349129	-0.195073	-1.84869	-1.36515	-1.82117
-1.4043	0.00447716	TNS4	2.80541	2.99162	3.15637	1.10272	1.90204	1.89242
-1.40652	7.83809e-05	GTSE1	-0.0287746	-0.322107	0.183419	-1.65102	-0.950366	-1.64831
-1.40683	5.99611e-05	GINS1	-0.0446398	-0.237195	-0.300512	-1.64481	-1.77146	-1.40778
-1.40688	0.0270529	FBLN2	-0.303061	0.424977	-0.0135976	-1.40394	-1.46463	-1.22555
-1.40755	0.0264422	FAM13C	0.991135	0.754044	0.147175	-0.432772	-1.00659	-0.693191
-1.40781	0.00467022	HEPH	1.52241	1.40646	0.71112	0.0139317	0.159319	-0.622896
-1.40793	0.00747804	AC091057.5	0.435534	0.123618	0.125696	-1.48636	-1.51696	-0.527725
-1.41059	0.0047157	APOL4	2.50945	2.30737	2.22562	0.651405	0.59798	1.62398
-1.41101	0.000232191	CENPA	0.299671	-0.0926187	0.2648	-0.998436	-1.67648	-1.18781
-1.41196	2.46997e-05	EGLN1	0.999787	1.03673	1.044	-0.344296	-0.277498	-0.519715
-1.41379	1.91831e-06	KIFC1	0.055255	-0.0447159	-0.054245	-1.44799	-1.50439	-1.34189
-1.41466	0.00388367	KCTD21-AS1	0.199829	0.214751	0.74108	-1.23232	-0.849602	-0.889793
-1.4154	0.0293725	EID2B	0.478526	-0.112578	-0.0308475	-1.67238	-1.5064	-0.452301
-1.41635	1.82415e-05	KIF20A	0.242534	-0.167469	0.192837	-1.13905	-1.32029	-1.52384
-1.41662	0.000575015	RBKS	0.747432	0.715084	0.519752	-0.582924	-1.14989	-0.579535
-1.41687	0.00829781	C5orf34	0.396966	0.28941	-0.0277981	-0.661062	-1.62757	-1.34462
-1.41712	0.0031521	CNMD	2.392	1.79125	2.01288	0.69422	0.688876	0.648096
-1.41713	0.0313536	HMGN5	-0.752804	-0.198444	-0.431924	-2.36303	-1.56526	-1.55443
-1.4175	0.0250067	ZNF880	0.345505	-0.428905	-0.770459	-2.14846	-1.69079	-1.01813
-1.41766	0.00381347	PKMYT1	-0.397554	-0.618968	-0.255312	-1.89405	-2.07561	-1.60085
-1.41783	0.000269302	GALNT12	0.770821	0.447076	0.330098	-1.07036	-0.87511	-0.687326
-1.41924	0.000132069	GRIK2	0.59494	0.865062	0.904424	-0.934053	-0.388043	-0.482672
-1.42	1.51603e-05	FOXM1	-0.220132	-0.350812	-0.169169	-1.712	-1.54175	-1.71008
-1.42425	2.19748e-05	KRCC1	0.774738	0.900861	1.02605	-0.504048	-1.00354	-0.184612
-1.42768	0.0347396	ASTN2	0.417976	-0.392168	0.305983	-2.22476	-0.273223	-1.00928
-1.43246	7.46606e-05	SPATA6	0.900552	1.18951	0.913967	-0.581722	-0.499567	-0.185497
-1.43312	0.0448797	STC1	2.13845	2.07622	2.10867	0.7953	0.588642	0.630067
-1.43564	0.000316707	FGF18	1.81616	2.23619	2.31508	0.677076	0.361502	0.933556
-1.43634	7.00265e-06	CCND1	-0.0729568	-0.137524	-0.0228099	-1.56017	-1.407	-1.56841
-1.43653	5.33241e-06	NCAPG2	0.0168223	-0.199747	-0.153441	-1.71533	-1.36932	-1.51219
-1.43842	0.00696329	TMEM136	0.327341	0.987959	0.621624	-0.140668	-1.08115	-1.16604
-1.43955	0.00018738	SPEF2	0.264093	0.532571	0.629849	-0.707223	-1.47289	-0.848999
-1.44052	0.000142019	BRIP1	-0.0613184	-0.159822	-0.346264	-1.65175	-2.06922	-1.25026
-1.44114	4.2292e-05	TYMS	-0.310539	-0.311769	-0.397549	-1.74198	-1.79829	-1.80195
-1.44305	1.318e-05	FANCD2	-0.25619	-0.225892	-0.271774	-1.63384	-1.76098	-1.69805
-1.44337	0.000249816	PLEKHA2	1.77832	1.69752	1.7748	0.289007	0.264627	0.362141
-1.4442	0.00967166	LINC01224	0.170754	-0.570908	-0.303195	-1.24351	-2.40495	-1.40286
-1.44439	0.00104365	PCLO	0.117572	0.307891	-0.141475	-1.40899	-1.71516	-0.981928
-1.44547	0.00226976	SLC39A5	2.28217	1.94851	1.32599	0.478205	0.249954	0.504568
-1.44553	0.000802682	RNF150	0.697401	1.04626	0.942044	-0.125984	-0.687829	-0.883284
-1.4463	0.00351908	CLSPN	-0.511022	-0.568073	-0.631801	-2.37884	-2.03804	-1.59135
-1.44639	0.000640244	ACOT11	1.53403	1.51832	1.46574	-0.130977	0.189175	0.212305
-1.44643	0.00221282	ADAM2	1.97604	2.18706	2.45327	1.23193	0.0356741	0.847944
-1.44679	0.000125446	NFIX	2.5082	2.77232	2.88955	1.05498	1.4659	1.37423
-1.44758	0.00185387	AL137145.1	3.00384	2.6789	2.75769	1.90533	0.963569	1.20401
-1.44911	0.00690263	ARG1	1.37945	1.55293	1.37376	0.213277	0.120382	-0.217216
-1.45319	0.00818917	LRRC34	0.46429	0.351406	0.926614	-0.851308	-1.11104	-0.627066
-1.45387	1.1885e-05	ARHGAP11A	0.0438412	-0.138733	-0.012159	-1.61921	-1.10786	-1.64358
-1.45485	0.000511356	PAQR5	0.693852	0.372208	0.490872	-0.600357	-1.31205	-0.983748
-1.45797	9.6384e-06	KIF4A	-0.0566758	-0.17086	-0.175821	-1.79232	-1.45235	-1.4775
-1.45801	0.00266994	AC129492.2	0.914889	0.970129	0.930021	-0.783797	-0.960639	0.101078
-1.45992	0.00106643	CSRNP3	0.161142	0.34937	0.142248	-1.53073	-1.11624	-0.976869
-1.4625	0.00695474	LRRC10B	2.51235	2.68789	2.95432	1.60061	0.976291	1.18738
-1.46705	0.0317081	AC091057.3	-0.562483	-0.124852	0.518203	-1.79072	-1.88731	-0.768784
-1.46785	1.22038e-05	GAD1	1.91082	1.85137	1.99733	0.270138	0.810503	0.384194
-1.46849	0.0123386	RGS5	-0.644138	-0.699678	-1.16197	-2.45342	-1.69034	-2.43679
-1.46915	5.37973e-06	HMMR	0.0855434	0.0976406	0.0672143	-1.63831	-1.40343	-1.0965
-1.47061	0.00105777	TEDC2	-0.19252	-0.661448	-0.105784	-1.7788	-1.57257	-1.92682
-1.47063	0.0309472	OIT3	-0.0538459	0.090818	0.602353	-0.529047	-1.49906	-1.59088
-1.47167	0.0316434	RAB39B	0.373475	0.353555	0.862743	-0.569582	-1.68466	-0.556651
-1.47274	0.00180833	CASKIN1	1.23133	1.09935	0.994379	-0.501513	-0.29848	-0.241785
-1.47688	0.0492399	AC037459.2	0.398466	0.819417	-0.598716	-1.61872	0.065523	-1.64711
-1.47721	7.46474e-05	ASF1B	-0.171124	-0.378299	0.0308681	-1.59018	-1.82085	-1.58458
-1.47888	0.0148468	ADAMTS18	-0.535118	-0.262339	-0.58888	-1.71475	-2.33142	-1.73217
-1.47957	0.00597296	HRASLS	0.927715	1.06516	0.970511	-0.891287	-0.0514265	-0.269597
-1.48145	0.000573212	BARX1	3.62375	3.43548	3.45322	1.66615	2.25347	2.27694
-1.48353	0.000137159	PCDHGB4	1.2147	1.17664	1.62168	-0.338597	0.33574	-0.287118
-1.48396	0.000249816	ANOS1	1.57941	1.7024	1.70516	0.238269	0.150786	0.143328
-1.48415	4.44879e-05	TTK	0.219836	-0.104127	0.0647955	-1.22979	-1.37249	-1.65313
-1.4873	0.000141552	PIF1	0.188408	0.0165521	-0.251149	-1.57769	-1.61186	-1.30161
-1.4873	1.23047e-05	FAM83D	0.118861	-0.0188529	0.242258	-1.41298	-1.47293	-1.24986
-1.48878	0.00373852	SOBP	0.708133	0.741114	0.517431	-0.493529	-1.09458	-0.896884
-1.49003	1.51291e-05	BUB1B	0.0643687	-0.00144853	-0.0173845	-1.50939	-1.34977	-1.52781
-1.4972	1.25747e-05	MELK	-0.00231658	-0.347397	-0.100596	-1.41331	-1.91709	-1.67985
-1.49733	0.00326974	MDM1	-0.110194	-0.170515	-0.234681	-1.97061	-1.12271	-1.69635
-1.49863	0.003951	SULT1C4	2.39415	1.79776	1.28393	0.216336	0.324226	0.538747
-1.49893	0.00722867	IQGAP2	1.62847	1.3461	1.17972	-0.660677	0.00647344	0.465529
-1.50042	0.0387442	CNKSR2	0.0888515	0.288936	0.174524	-1.55068	-2.08145	-0.227956
-1.50621	0.0195477	AC084859.1	0.686177	0.447621	1.09185	-0.293513	-1.3619	-0.65656
-1.51005	0.00820482	PRODH	0.572753	0.700797	0.777191	-1.7051	-0.564905	-0.0124562
-1.51081	0.00101096	SLC2A1	2.06092	2.0735	2.05436	0.574407	0.644716	0.440544
-1.51511	1.50735e-05	KCNAB2	3.00897	3.16325	3.06568	1.56713	1.50969	1.61673
-1.51581	0.0295313	ABCA13	2.07116	2.04662	2.25369	0.176493	0.979023	0.92892
-1.5168	0.0240408	TSPAN2	1.33199	1.41297	0.364495	-0.266809	-0.0695212	-0.869662
-1.51864	0.033535	HHIPL1	2.62787	2.84459	1.74502	0.963024	1.60226	0.491298
-1.51885	0.000511497	PDK1	1.18266	1.12499	1.07958	-0.473049	-0.237567	-0.43239
-1.51908	8.98508e-07	KIF11	0.0820082	0.0114379	0.145722	-1.4538	-1.4836	-1.38695
-1.5198	0.000130262	NRCAM	1.51362	1.2587	1.17548	-0.149585	-0.417519	-0.0588019
-1.52017	0.0328803	MUC13	2.58073	1.91944	0.698596	0.395035	0.0860754	0.214189
-1.52053	0.007849	DCLK1	0.718886	0.748469	0.8685	-1.1633	-0.191265	-0.624998
-1.52466	2.32309e-05	KIF18B	-0.112644	-0.234002	-0.13924	-2.01167	-1.56352	-1.42194
-1.52664	0.0427659	MYO3A	-0.887704	-0.59238	-1.12055	-2.93316	-1.18764	-2.3456
-1.52787	0.000212307	ZFHX2	1.16749	1.36766	1.32511	-0.360523	0.0506428	-0.31489
-1.52839	2.50754e-05	CENPK	0.0503142	-0.0398243	-0.122861	-1.68954	-1.6513	-1.34896
-1.5294	0.000518345	SLCO4A1	1.71194	1.6737	1.66273	0.260345	0.257027	0.000539148
-1.52996	0.00150045	CCDC15	0.377732	0.185322	0.372168	-0.834885	-1.09546	-1.64047
-1.53098	0.0199301	SCARA3	0.776908	0.633153	0.014321	-1.11602	-0.906013	-0.888085
-1.53592	0.00969468	KCNJ8	-0.78306	-1.00733	-0.553498	-2.47128	-1.81316	-2.26876
-1.53857	1.39251e-06	RCOR2	1.21584	1.14708	1.25778	-0.293546	-0.283403	-0.400919
-1.5393	0.0211903	POU4F1	0.728054	1.14035	1.63602	-1.05031	-0.491325	0.534672
-1.53982	0.021456	B3GNT6	1.34445	1.13837	1.13081	-0.387112	0.286753	-0.69075
-1.54148	0.000256206	SEPT3	1.63791	1.97681	2.23178	0.581517	0.732506	-0.0041024
-1.54164	0.000254726	WNK2	0.81368	0.588565	0.505255	-1.32654	-1.19632	-0.21968
-1.54237	0.000842765	CCDC170	1.68552	1.82962	1.92059	-0.00601242	0.357482	0.567802
-1.543	0.00382722	CYP2W1	1.26392	1.23351	1.04586	-0.301138	-0.823754	0.0431744
-1.54301	0.000360254	AC097534.2	2.0532	2.02673	1.94662	1.04175	0.142594	0.14276
-1.5437	0.000160463	DTL	-0.375406	-0.528827	-0.265008	-2.03537	-1.70922	-1.97809
-1.5452	0.00220555	EXO1	-0.42073	-0.4657	-0.304257	-2.52077	-1.54005	-1.59758
-1.54897	0.0216711	C8orf48	0.592866	-0.166598	0.991157	-1.54383	-0.893763	-0.566306
-1.54907	0.0117129	DYSF	1.76223	1.35115	1.80589	0.203883	-0.0418717	0.168942
-1.55018	2.84297e-06	ANLN	0.0322128	-0.0621993	0.0244147	-1.62727	-1.59531	-1.43554
-1.55068	0.000149304	NCAPH	-0.307842	-0.578228	-0.13883	-1.97329	-1.8436	-1.83813
-1.55558	2.03339e-05	SLX4IP	0.232632	0.394196	0.368046	-1.12024	-1.27694	-1.27547
-1.5557	0.0249604	CYP2C8	-0.146127	0.692394	0.527421	-1.21128	-0.877753	-1.23132
-1.56026	2.91149e-06	CCND2	0.0371652	0.137067	0.275335	-1.22354	-1.67667	-1.39529
-1.56079	0.000408959	CDC45	-0.376425	-0.776778	-0.228358	-2.20213	-2.14909	-1.72112
-1.56118	0.0370971	GSTA2	2.31108	1.85408	1.09157	0.787987	0.0643302	-0.156409
-1.56405	2.28266e-07	TOP2A	0.211653	0.0628635	0.228728	-1.38091	-1.31916	-1.48193
-1.56601	0.000119734	CNTNAP2	0.95516	0.968749	0.515686	-0.9183	-0.90843	-0.419314
-1.56703	0.00229382	MCM10	-0.470716	-0.578847	-0.340206	-1.89624	-2.23365	-2.00596
-1.56724	0.000263784	SAPCD2	0.0629404	-0.00735058	0.158108	-1.60421	-1.53086	-1.35108
-1.56778	0.00232977	PPFIA4	2.36798	2.45258	2.31642	0.927372	1.01471	0.528043
-1.57448	0.000110695	C21orf58	0.00514594	-0.112685	-0.0900762	-1.73443	-1.70605	-1.46006
-1.57744	4.6115e-05	AC007325.2	0.583473	0.678753	0.745578	-1.04662	-0.671428	-0.94722
-1.57812	1.00475e-05	CEP55	0.211509	0.0561792	0.10988	-1.29109	-1.37329	-1.66777
-1.5786	0.0293965	AL606763.1	0.728492	0.722045	-0.0437946	-0.430812	-0.985022	-1.57931
-1.59871	0.00101109	CDKN2C	-0.135554	-0.0366797	0.0392777	-1.62778	-1.35855	-1.82956
-1.60706	2.99945e-05	ADAMTS19	0.509987	0.607687	0.709524	-1.10441	-1.29323	-0.65948
-1.60751	0.0222978	TSPAN11	-0.626923	-0.435319	-0.681222	-2.94953	-1.97515	-1.40912
-1.61099	0.000100445	CIP2A	-0.166729	-0.197205	-0.153219	-1.64342	-1.91558	-1.81635
-1.6124	0.0249269	KCNQ1	2.05902	2.43698	2.92439	0.0653831	1.25444	1.53808
-1.61416	0.000685464	SMO	1.85069	2.05111	1.67038	0.58682	-0.117738	0.191774
-1.61489	0.00011717	KNL1	0.0513378	-0.200319	0.0874566	-1.56637	-1.7018	-1.64802
-1.62069	0.00132796	SHISAL2B	0.620487	0.518267	0.101062	-0.83144	-1.10471	-1.5451
-1.62175	0.000537019	RNF157	2.08759	2.07588	2.18349	0.920608	0.814046	-0.121555
-1.62477	0.000821661	LYPD6	0.632184	0.466193	0.809576	-1.42836	-0.906731	-0.526481
-1.62571	0.0123386	PKHD1	0.909368	1.0785	0.0467743	-0.433404	-0.792606	-1.41982
-1.62574	0.00112583	SPATA5	0.282839	-0.118616	-0.361182	-1.65721	-1.38183	-1.87707
-1.62593	1.21995e-05	CENPE	0.111434	0.109777	-0.0576498	-1.81457	-1.73246	-1.18444
-1.62768	0.00231556	KCNN4	2.42277	2.26439	2.84863	1.09289	0.893656	0.705637
-1.63021	0.000656408	LRRCC1	0.0226026	-0.0937163	-0.366548	-2.21766	-1.62489	-1.36767
-1.63078	0.0196892	AL137145.2	2.3663	3.13103	2.25098	1.14381	1.83665	0.279774
-1.6311	4.1999e-06	ANGPTL4	2.58107	2.64935	2.71023	0.981012	1.07855	1.01173
-1.63117	1.58286e-05	NEK2	0.156994	0.0558686	0.260946	-1.70702	-1.18496	-1.42529
-1.63335	0.00656621	RAB40A	0.986329	1.85859	1.05085	-0.495377	-0.604623	0.147392
-1.63346	0.0168197	DPEP1	2.45819	2.74841	1.71739	0.629179	0.397971	1.13058
-1.63392	1.1885e-05	COL4A1	1.15816	1.21464	0.936744	-0.770583	-0.702788	-0.13763
-1.6356	0.0028529	TBX10	1.30178	1.55509	1.4637	0.0777424	-0.560456	-0.196485
-1.63713	0.0104682	SERPINA6	3.41579	3.1767	2.29382	2.24614	1.06149	0.808194
-1.63783	0.0119899	POU3F2	1.14439	1.64476	1.36574	0.0737865	-1.19145	0.311961
-1.63796	0.026683	SLITRK3	0.504612	0.303215	0.251934	-1.91356	-0.674754	-0.746272
-1.64081	1.81133e-05	NAALADL2	0.735068	1.11993	0.926359	-0.946279	-0.79155	-0.395512
-1.64091	4.35586e-05	POLQ	-0.0925903	-0.154613	-0.2245	-1.90519	-1.66703	-1.76466
-1.64538	0.000723883	GDAP1	0.029739	-0.198373	-0.298159	-1.79259	-2.06287	-1.54858
-1.65344	0.000517742	C20orf204	2.23368	1.67334	2.12256	-0.103731	0.40529	0.86606
-1.65353	0.000252164	LCN9	1.46882	1.88248	1.73558	-0.527342	0.67405	0.221737
-1.65402	0.00328049	NPTX1	1.81229	1.75198	1.922	0.293849	0.0593684	0.151869
-1.65462	3.10281e-06	CDCA2	0.317387	0.0256517	0.245854	-1.33932	-1.51938	-1.5254
-1.65554	0.0480658	CYP4F26P	-0.710688	-0.136152	-0.277433	-1.09009	-2.75472	-2.08486
-1.65864	1.34719e-05	NCAPG	0.0775297	-0.163226	0.0426855	-1.95505	-1.21994	-1.71192
-1.65889	0.00251936	C17orf97	0.486514	0.137131	0.834089	-1.66686	-0.778579	-0.84328
-1.65896	0.0155675	SEMA3G	1.22642	1.91649	1.17369	-0.814449	0.320254	0.267426
-1.65912	1.84586e-05	SPDL1	0.109446	0.0502493	0.14448	-1.85524	-1.27572	-1.44402
-1.66017	9.70734e-06	KIF15	0.296493	0.0127413	0.17158	-1.45678	-1.49591	-1.53272
-1.66154	5.58035e-05	ESPL1	0.157881	-0.00793812	-0.238008	-1.6467	-1.36276	-1.95761
-1.66276	0.0202013	SLC25A21-AS1	0.37337	0.168232	0.56905	-0.671905	-0.998071	-1.79599
-1.66441	0.00258289	CCDC113	0.2905	0.586684	-0.0966334	-0.885618	-1.68703	-1.57297
-1.66521	0.00015364	F2R	0.836955	1.03087	0.487771	-0.689298	-0.62906	-1.20393
-1.66547	0.000247096	CEP128	0.248553	-0.109342	0.100016	-1.66781	-1.192	-1.75146
-1.66957	0.0092907	SDSL	-0.497625	0.0220012	0.0928271	-2.36748	-1.07374	-1.65598
-1.67007	6.5279e-07	INSIG2	1.44315	1.52723	1.39499	-0.173414	-0.208938	-0.260409
-1.67125	0.0113713	ENPP2	0.867247	1.33446	0.583092	-0.827226	-0.989529	-0.219753
-1.67802	0.000456894	AFP	2.18648	1.86015	1.01804	0.211614	-0.0689241	-0.111916
-1.68209	0.0458571	ACOT4	0.955863	0.485564	1.30623	-1.19504	-0.680307	-0.113166
-1.68304	0.00135686	TIAM1	0.379717	-0.158151	-0.191039	-1.6928	-1.89905	-1.34849
-1.68411	0.000186438	CCNA2	-0.132035	-0.499415	-0.267409	-1.99108	-1.88669	-2.03642
-1.6847	0.000279112	FBXL7	0.362892	0.425971	0.688232	-1.82561	-0.733071	-0.837179
-1.68741	0.000580532	STUM	2.77105	3.43912	3.28435	1.32276	0.908252	2.06849
-1.68809	1.60801e-06	SMC2	-0.0724399	-0.202984	-0.127661	-1.88643	-1.91422	-1.67875
-1.68901	0.0271943	TERT	0.0682131	-0.868679	-0.363701	-1.34979	-2.18481	-2.52395
-1.69314	0.0144675	ADCY2	0.382654	0.737724	0.78908	-0.396382	-2.36577	-0.598469
-1.6932	0.00589798	F8	1.06189	0.624629	0.670226	-0.220359	-0.679602	-1.523
-1.69341	0.000650555	OPRD1	1.27844	1.11122	1.46411	-1.09062	0.188932	-0.0645891
-1.69438	1.09834e-05	ZWINT	-0.383778	-0.435963	-0.464312	-2.034	-2.39341	-2.00026
-1.69653	0.000372237	CAPS2	0.936663	0.969828	0.774974	-1.11589	-1.0993	-0.167053
-1.6967	0.00232609	CCDC184	2.03199	2.38028	2.40262	1.19419	0.701134	-0.123188
-1.7051	3.35012e-05	MKI67	0.286684	0.0342313	0.0527488	-1.77617	-1.42348	-1.51053
-1.70643	0.00118314	LYZ	3.00956	2.46926	2.06648	0.931142	1.02615	0.536497
-1.70645	0.0052994	PCAT14	0.868209	1.20834	0.378797	-1.13803	-1.24728	-0.216389
-1.70925	0.027232	SGIP1	1.71871	2.12663	0.637847	0.322904	-0.368934	-0.448432
-1.71342	0.00487765	DNAJC22	2.41939	2.16393	1.88437	-0.169747	0.32186	1.3513
-1.71502	0.00205837	SLC38A11	0.811898	1.21705	0.787422	-0.358219	-0.931475	-0.943526
-1.71535	0.0128551	UST	-0.024334	0.224374	0.574673	-1.77063	-0.581578	-1.5845
-1.71571	0.0352476	AC009955.4	1.72369	1.52741	1.48956	0.549254	-2.10309	1.02936
-1.71782	2.56828e-05	PHYHIPL	1.00927	1.2598	1.13518	-0.338187	-0.344845	-0.997872
-1.7203	0.00861787	GRIA3	1.98013	1.8967	1.90437	0.88049	-0.0865743	-0.149603
-1.72136	0.0011952	KCNN1	2.39321	2.75276	3.03019	1.19048	0.874281	0.911929
-1.72402	0.000131646	SPC24	0.0164198	-0.122169	-0.417237	-1.92862	-1.67181	-1.96818
-1.7281	0.00064599	SPRY3	2.17604	2.28296	1.79344	0.570136	-0.0394782	0.526557
-1.73188	0.000512135	BCL2	0.381474	0.450044	0.24551	-1.62085	-0.89945	-1.39164
-1.73298	0.00024946	HSPA12A	0.634753	0.433554	0.826775	-0.58792	-1.59414	-1.24404
-1.73436	0.00821344	ZNF658	0.484112	0.915763	0.314945	-0.602912	-1.70463	-1.14642
-1.73497	8.96335e-05	ASB9	1.34535	1.29399	1.38002	-0.697141	-0.177669	-0.179317
-1.74316	0.000354968	RAB3A	0.533059	0.545268	0.297888	-1.31481	-0.922452	-1.45838
-1.74545	7.45066e-05	PCLAF	-0.150264	-0.409312	-0.0286776	-1.53428	-2.19208	-2.17084
-1.74752	1.85341e-06	CENPF	0.307834	0.0688508	0.0949369	-1.65289	-1.59691	-1.51655
-1.75004	0.0230954	STMN3	-0.30034	0.516879	0.533987	-2.21832	-0.674705	-1.04065
-1.75293	0.000832624	FBXO41	0.981853	0.992159	1.13554	-1.02557	-0.659118	-0.401716
-1.75772	0.000221754	SKA1	-0.126477	-0.0923752	-0.191576	-2.02402	-1.65633	-1.89992
-1.76279	0.00403352	AC111170.1	1.10012	0.82579	1.14918	-0.838272	-0.392098	-0.664292
-1.76501	0.00163294	E2F2	-0.443054	-0.596371	0.178859	-2.25946	-1.92815	-1.90268
-1.76541	0.0416015	GLYATL1	2.27736	2.21047	1.27857	-0.87635	0.151777	1.68613
-1.77178	2.6003e-05	PCYT1B	0.64393	0.702767	0.79413	-1.00096	-1.04619	-1.11986
-1.77309	0.00378052	NKAIN1	0.963254	0.856605	0.716633	-1.20115	-0.823669	-0.409386
-1.77341	7.0087e-05	RAD51AP1	-0.0208733	-0.187451	0.00708917	-1.9018	-1.86253	-1.73846
-1.77568	0.000357848	SRGAP3	1.48804	1.57706	1.3633	-0.678489	0.0384991	-0.0496458
-1.77573	9.39559e-05	PIMREG	0.0219958	-0.0179211	0.166439	-2.05162	-1.60058	-1.43818
-1.77585	0.0234545	SLC16A14	-0.409048	-0.0539784	-0.77499	-2.32484	-2.09133	-1.91812
-1.77753	2.9538e-05	CYP46A1	2.42088	2.8517	2.30848	0.859619	0.574774	0.799653
-1.78428	0.00420113	LGALS4	2.29796	1.80904	1.13408	0.00966825	-0.0343919	-0.00136407
-1.78449	0.00686994	APLP1	-0.0981856	0.0828007	0.622537	-2.06147	-0.72539	-1.58588
-1.78859	0.00246078	ROBO2	0.0823827	0.94563	0.76402	-1.60499	-1.42928	-0.560925
-1.78979	0.00034026	PBK	-0.207641	-0.3914	-0.369337	-1.83697	-1.96208	-2.48301
-1.79229	0.0301197	SLIT3	0.135518	1.13015	1.42513	-2.1898	0.438772	-0.382435
-1.79232	0.000132069	IGSF9	0.51921	0.781026	0.800132	-1.22962	-1.27159	-0.808286
-1.79664	0.00225892	DIO1	2.3418	1.81898	1.53111	0.275075	0.410561	-0.142323
-1.79707	0.0117389	PGBD5	0.176929	0.892967	0.370931	-0.8705	-1.95083	-0.898897
-1.80156	0.000408059	WNT5B	2.39105	3.09675	2.86579	1.12031	0.594369	1.18334
-1.80205	0.0242813	AC019197.1	-0.44008	-0.486556	-0.946305	-1.87117	-2.5261	-2.22307
-1.80389	1.85341e-06	HJURP	0.30791	0.20403	0.32642	-1.44773	-1.51404	-1.6027
-1.80841	0.000690225	F2	3.25673	3.22536	2.23438	1.17242	0.581482	1.46328
-1.81069	0.000103796	TTC30A	0.657516	0.831634	0.840269	-1.04527	-1.31459	-0.790513
-1.81833	1.29162e-05	PPP1R3C	1.5119	1.50484	1.39931	-0.560511	-0.34611	-0.110589
-1.81983	0.000320152	CRISPLD1	-0.231	-0.153473	-0.279267	-2.54474	-2.22644	-1.32074
-1.82394	0.00396285	CERS1	0.369577	0.947579	1.01164	-2.05839	-0.64952	-0.191925
-1.82538	7.41597e-05	FMOD	2.01102	1.6419	1.28892	-0.141138	-0.277156	-0.0816398
-1.82602	0.00518418	GNA14	0.718268	1.45563	1.76165	-0.0589321	-1.34958	-0.244005
-1.8286	0.00282314	DDIAS	0.255332	-0.219307	-0.51504	-2.0315	-2.247	-1.65212
-1.83578	0.00268053	SLC13A5	2.81473	2.80029	2.06976	1.48271	0.537817	0.224743
-1.83643	0.00194196	LINC01410	0.528512	0.106079	0.329087	-1.58756	-1.43977	-1.33216
-1.83665	0.0067773	ZBTB8B	0.178221	0.0178602	0.120517	-2.01888	-1.36389	-1.4354
-1.83789	0.000171186	E2F8	-0.351915	-0.191532	-0.18621	-1.94243	-2.38072	-1.98483
-1.84008	0.0219462	FAM72D	0.27768	0.0763251	-0.680085	-1.13875	-1.58274	-2.25818
-1.84125	1.12342e-05	ATL1	1.23072	1.19773	1.17238	-0.749714	-0.696679	-0.450686
-1.84151	0.0315756	BOC	1.45211	1.6732	1.78499	-0.0615322	0.192912	-0.466204
-1.86192	0.0276458	TMPRSS11E	-0.34883	-0.749488	-0.0857817	-2.38699	-2.19976	-2.10534
-1.86227	0.000159344	LINC00908	2.19794	2.24255	2.00376	0.751348	0.173406	-0.0658641
-1.86661	0.0012515	DPYSL4	2.15898	1.85898	1.90546	-0.205533	0.675258	0.0954686
-1.87452	0.000632974	DSCC1	-0.323704	-0.404567	-0.485008	-2.21238	-2.42421	-2.19444
-1.88524	7.95403e-05	MYBL2	-0.277482	-0.41266	-0.153824	-2.26435	-1.88848	-2.26745
-1.88598	0.027441	UPK1A-AS1	2.59346	2.23022	2.47253	0.761238	-0.79897	1.79751
-1.88843	0.000159811	TCF19	-0.219791	-0.182164	-0.0395569	-2.06924	-1.67319	-2.24363
-1.8895	0.0191824	LPAR4	0.656838	0.207901	-0.413311	-1.25895	-2.55247	-1.2501
-1.89297	0.000145516	NEIL3	-0.167793	-0.203743	0.0822699	-2.14232	-2.06759	-1.74299
-1.89774	0.01079	AQP5	0.636015	1.08014	1.6169	-1.1792	0.696668	-1.24228
-1.90043	2.90921e-06	DLGAP5	0.376194	0.0128475	0.0600819	-1.7239	-1.83614	-1.69883
-1.90047	0.000353083	MYBL1	-0.1651	-0.227235	0.220387	-1.74623	-1.60297	-2.39494
-1.90172	0.000746021	APOB	3.32987	2.95251	1.90846	1.08697	0.448468	0.880442
-1.90251	0.000512585	MAOB	1.53415	1.59868	0.962103	-0.482089	-0.755448	-0.272749
-1.90988	0.00154321	KISS1R	2.40419	2.59787	2.57703	0.455461	1.21442	0.359683
-1.92004	6.93787e-05	ZBED8	0.94776	0.996705	1.03663	-1.21187	-0.81384	-0.64819
-1.92182	0.000808359	LINC01671	2.91823	3.11624	3.03371	1.8558	1.01353	0.464223
-1.92511	7.95776e-07	SAP30	0.961902	1.0441	0.903234	-1.06754	-0.713796	-1.00161
-1.92514	1.50608e-06	PNCK	2.87427	3.0933	2.97841	1.24672	1.15947	0.796024
-1.93836	0.00298961	TRIM58	0.835419	0.421716	0.143253	-1.24028	-2.35535	-0.739727
-1.93837	9.94123e-06	LINC00982	1.56738	1.63458	1.74563	-0.708649	0.00723792	-0.0565044
-1.93968	0.0165566	LINC02036	-0.132959	0.783384	0.164552	-0.82154	-1.7245	-2.14211
-1.94152	0.000654131	ADH6	1.81598	1.40076	1.61559	0.50638	-0.808383	-0.729114
-1.94644	0.00246078	U52111.1	0.84362	1.1397	1.28397	-1.64533	-0.247974	-0.306339
-1.95783	8.01419e-06	PPP1R3E	1.10118	1.06585	1.00153	-1.32467	-0.375915	-0.824263
-1.95834	1.06076e-06	NDC80	0.260522	0.344393	0.420148	-1.57217	-1.79675	-1.51813
-1.96334	6.5841e-05	AP002026.1	1.31132	1.84907	1.7108	-0.0569203	-0.712459	-0.348645
-1.96782	3.95715e-05	ESPN	3.21285	3.30447	3.10023	1.21018	1.20365	1.312
-1.9743	0.000112636	FAM13A	1.48036	1.50254	1.44405	-0.432788	-0.514314	-0.550263
-1.97588	0.00403134	MYLK	-0.0784561	-0.446783	-0.458245	-2.01549	-3.11721	-1.80615
-1.97891	0.00194782	PCDH18	0.631197	0.917034	0.760075	-1.26692	0.114093	-1.94667
-1.98079	0.00037964	LAMB1	1.67789	1.45869	0.788048	-0.805048	-0.813412	-0.406377
-1.98099	0.00397149	PTPRR	2.23013	2.59461	2.73086	0.743833	0.793457	0.161299
-1.98314	8.37417e-05	PFKFB3	1.81464	1.83353	1.77644	-0.162044	-0.239433	-0.128661
-1.98942	0.00820785	ANKS4B	2.46053	2.28997	1.27862	1.01968	-0.901111	-0.100821
-1.99068	0.00428668	CACNA1E	-1.52749	-1.57818	-1.39864	-3.7662	-3.35625	-3.28363
-1.99129	0.00737565	ADGRF4	2.17795	2.66748	2.59602	-0.1828	1.77434	0.332044
-1.99269	3.28005e-06	SYDE1	1.81586	1.85325	1.94375	-0.10589	-0.145925	-0.10475
-1.99391	0.00156627	DOK6	1.71537	2.05184	1.74187	0.0301043	-0.422824	-0.107725
-2.00188	0.0179088	CHST9	2.22385	1.10977	0.758741	-0.160018	-1.25546	-0.339568
-2.00259	0.000333079	GAS2	1.20873	0.880719	0.938015	-1.07939	-1.47766	-0.390849
-2.00268	0.000343544	CCDC34	0.377834	0.43339	0.152491	-1.68115	-1.81717	-1.50276
-2.01321	0.0255365	DEPDC4	-0.339711	0.654821	0.421793	-2.52318	-1.12618	-1.03003
-2.01891	0.000829852	EPHA3	1.96189	2.02284	2.06731	0.207924	0.115017	-0.286098
-2.01959	0.00189156	PCDHGA11	1.29982	1.49543	1.73986	-0.0916828	0.36703	-1.44083
-2.0209	0.0016107	PPP1R3G	1.57172	1.62984	1.36492	-0.551987	0.163078	-0.718656
-2.02527	0.000233742	DDC	0.273853	0.335447	-0.193423	-1.63938	-2.55291	-1.52347
-2.02604	0.00297384	TRPM3	1.13802	1.69425	2.1361	-0.502174	-0.687745	0.110837
-2.02991	0.0151671	CDH17	1.98577	1.5764	0.532052	-0.455495	-0.807864	-0.692095
-2.03211	0.00152182	RASL11B	0.373194	0.320465	0.366175	-1.60369	-2.43632	-0.93291
-2.03378	1.26805e-05	PCP4	2.59804	3.14866	2.99322	0.907552	0.431214	1.18835
-2.03415	0.00023968	SKA3	-0.0818238	0.00762194	-0.138115	-1.75999	-2.54324	-2.10846
-2.03564	1.81133e-05	BRCA1	0.30606	-0.112278	0.0138167	-1.82453	-2.13654	-1.95994
-2.03675	2.13032e-06	CBX2	1.67649	1.71919	1.62139	-0.613076	-0.554386	0.0607729
-2.03959	0.000146088	TMPRSS5	2.432	2.40776	1.88714	0.115666	0.136308	0.446118
-2.04092	0.00213548	LINC01146	2.69554	2.56045	1.95298	0.818317	0.283027	0.121437
-2.04532	0.000573212	C2orf72	2.28153	2.06741	1.46729	0.18313	-0.807621	0.184798
-2.04652	2.90921e-06	HERC3	1.39224	1.32871	0.994931	-0.984836	-0.550994	-0.777886
-2.05716	0.00307424	PTCHD4	-0.132228	0.263981	0.649479	-2.83012	-1.07958	-1.08119
-2.05774	0.0111973	MOGAT3	2.13668	2.33035	2.02112	0.196334	0.595629	0.00792773
-2.07244	3.49043e-05	IGFBP5	3.02017	3.18449	3.14579	0.867084	1.1903	1.0812
-2.07339	0.00197207	MASP1	2.87551	3.10381	2.01898	0.746782	0.695388	0.658035
-2.07662	0.000422949	EFCAB11	0.682364	-0.0255111	0.736355	-1.39658	-1.87287	-1.51926
-2.08326	0.000618783	ESCO2	-0.0923136	-0.245391	0.0435818	-1.82064	-2.18938	-2.49387
-2.08381	0.0127225	MGAM2	3.08005	2.22591	1.81981	-0.0841953	0.777647	0.502989
-2.08864	0.00037166	PFKFB4	1.79711	1.75587	1.84763	-0.175096	-0.172895	-0.503674
-2.09285	2.43974e-06	TICRR	0.518669	0.220225	0.451686	-1.69305	-1.73054	-1.65984
-2.12056	0.0310781	AL138900.3	0.640719	1.42356	1.12541	-0.842996	-2.4406	-0.0603942
-2.14541	0.0261353	AC093752.3	1.02823	0.671717	1.50216	-2.63816	0.169863	0.249132
-2.14621	0.00888805	SULT1B1	2.01797	0.888031	0.574467	-1.28657	-0.746872	-0.511812
-2.14686	0.000151312	NYAP1	2.06926	2.20475	2.58484	0.0435786	-0.151477	0.529706
-2.152	2.49333e-05	MEG3	6.35668	6.22855	5.26686	3.8235	3.51883	4.01045
-2.15806	0.0253745	SOSTDC1	1.45462	1.44948	-0.0832766	-1.91939	-0.972318	-0.25087
-2.15874	0.00107521	ADGRF2	2.70614	2.96832	2.40811	0.471904	0.0351185	1.11854
-2.16855	0.00317137	CHRDL1	-0.132548	0.385805	0.0942006	-1.01851	-3.52182	-1.80629
-2.17254	0.000270479	MYB	0.740954	-0.0130814	0.171159	-1.84334	-2.39554	-1.36772
-2.17416	0.00132056	AC114488.1	2.18168	1.59389	2.02838	-0.555996	0.858438	-0.476631
-2.18179	0.000874856	SCNN1B	2.2468	2.32889	2.48715	0.309766	-0.536251	0.702463
-2.18488	0.00418289	CAMK2N1	3.04086	2.6961	1.41761	0.324961	-0.0251617	0.376895
-2.19037	0.00354876	AL138900.2	1.60819	1.56169	1.7505	0.512136	-1.41591	-0.871326
-2.20346	0.000487973	CLDN11	1.87346	1.87511	1.41512	-1.20118	0.317205	-0.150715
-2.20674	0.0192064	IGFBP1	2.23203	2.23568	1.83774	-0.335932	-0.779921	1.16195
-2.2106	0.000525847	CPB2	1.90752	1.64705	1.20314	-0.00925693	-0.82124	-0.924552
-2.21188	0.0118969	TMPRSS3	2.37563	2.02234	1.49204	0.0406846	0.34812	-0.670932
-2.21956	0.0116353	GGT2	1.7838	2.03564	1.67501	-0.634372	-0.608032	0.532919
-2.23339	2.99176e-05	ZNF215	0.95523	0.740104	0.544277	-1.03949	-1.5028	-1.86302
-2.23381	0.01113	B4GALNT1	1.35734	0.934408	1.08986	-1.9406	-0.287903	-0.359421
-2.2359	0.000131721	TCN1	2.96872	2.96999	3.17903	0.464225	1.22944	0.909725
-2.23821	4.2724e-07	AC007493.1	3.46517	3.76007	3.63658	1.47492	1.37	1.30247
-2.24175	0.00498995	SYT14	0.158579	0.0766633	0.766227	-1.85006	-1.21083	-2.32179
-2.24857	0.00036971	RAB33A	3.05553	3.18145	3.19575	0.883317	1.42147	0.604242
-2.25061	0.012537	FAM72A	0.445591	-0.311623	0.499489	-1.71966	-3.27987	-0.957514
-2.25521	0.0172479	HENMT1	0.645527	0.352251	0.230854	-1.68771	-2.86087	-0.437457
-2.26574	0.00770327	CEMIP	0.769762	0.493796	-0.253799	-1.79508	-2.37663	-1.66367
-2.26603	0.000102815	AC129492.1	1.04539	1.07802	1.31923	-1.48254	-1.01272	-0.809321
-2.2697	0.000214222	KCTD16	1.48194	1.61301	1.39791	-1.26676	-0.778181	-0.176389
-2.26999	0.00384395	ROR2	0.753597	0.528745	0.638478	-2.29682	-2.19125	-0.0960348
-2.27149	0.0039591	SYT8	1.08527	1.34487	1.55556	-2.05937	-0.102146	-0.166847
-2.27787	0.0076089	LRRIQ1	0.366716	0.0723511	0.149043	-1.50729	-2.84999	-1.28143
-2.27796	6.60098e-05	ZNF470	0.797525	0.88969	0.576768	-1.01401	-1.62902	-1.91157
-2.28967	3.22765e-05	UACA	1.9151	1.96206	1.25203	-0.464077	-0.490487	-0.675186
-2.28987	2.81067e-06	KLHL3	1.27889	1.36615	1.0026	-0.76256	-1.02783	-1.40032
-2.29807	1.20833e-05	RRM2	-0.137711	-0.258956	-0.259493	-2.52978	-2.64903	-2.3871
-2.30441	0.0131844	LINC01132	2.30415	2.08971	2.06039	0.963557	0.609189	-1.47317
-2.30763	0.0026356	MAT1A	3.13087	2.57666	2.51317	1.18014	0.462063	0.0316385
-2.30826	0.00368908	CPB2-AS1	1.12715	1.7736	1.06052	-0.153123	-0.258905	-1.96226
-2.31717	0.00787791	AC007277.1	1.78104	2.21321	1.73227	0.408148	0.641655	-1.53184
-2.3358	0.0326513	CDX2	2.20883	1.36941	0.21583	-0.539426	-0.69969	-1.56684
-2.34341	7.52725e-06	ARHGEF37	2.502	2.52575	2.70891	0.118145	0.824023	-0.0422788
-2.34916	0.0221086	CASC10	0.69687	1.06866	0.385935	-1.57683	-2.74999	-0.0355183
-2.35727	0.00266484	STXBP6	1.50515	1.79367	0.487384	-0.839869	-1.05475	-1.19434
-2.36095	8.79127e-05	RIMKLA	1.48702	1.55888	1.44623	-0.884116	-0.75212	-0.900724
-2.37111	0.000873297	F5	4.19987	3.75814	2.82511	1.29925	0.667943	1.65324
-2.37933	0.00225892	GPR146	1.55819	1.77439	1.75852	-0.295903	-1.17484	-0.315943
-2.38592	8.64909e-05	TSPAN8	2.61984	2.46795	2.06006	-0.422234	0.0116461	0.465857
-2.38949	0.000842934	KCNE4	2.54802	2.90507	3.10803	0.440527	0.386025	0.649867
-2.40079	0.00983537	AR	-0.407675	0.191234	0.911611	-1.679	-2.35177	-2.13642
-2.41713	5.91814e-07	AHNAK2	3.38792	3.60384	3.45615	1.12566	1.16494	0.941912
-2.42982	0.00409928	SAMD13	1.14135	0.140838	0.321011	-0.880889	-2.67665	-1.86789
-2.43143	0.000356253	AGMAT	0.955217	0.662778	0.480036	-1.62375	-1.30087	-2.00759
-2.44088	0.00208213	SLC2A1-AS1	1.63294	1.73674	1.68343	-1.24992	0.967353	-1.17575
-2.44688	0.00420998	AC079089.1	1.23565	1.10763	1.00274	-0.331207	-1.51094	-1.58839
-2.45087	2.06057e-05	TCAF2	2.56214	2.27507	2.48898	-0.121433	0.0885458	0.077209
-2.45094	0.0475632	TXNRD2	-0.747385	-0.609708	-1.00139	-3.72511	-2.00985	-1.6658
-2.46616	0.0301197	MYO1A	1.41513	1.10042	0.0367063	-2.14493	-2.12385	0.198503
-2.47399	0.00162994	MTTP	2.68913	2.66762	1.51589	0.359755	-0.913218	-0.0828138
-2.47968	0.000792419	FAM13A-AS1	1.47576	1.60487	1.37942	-0.731289	-1.76437	-0.549682
-2.48409	0.000110695	CHST2	0.737803	1.00159	0.797496	-2.14245	-1.32123	-1.19274
-2.48689	0.00549127	NR5A2	2.2814	1.65411	0.786748	-1.73611	-0.306438	-0.156499
-2.4883	0.000592369	FAM72B	0.592537	0.0823721	0.0966419	-2.18246	-2.962	-1.32091
-2.49086	0.000185122	GREB1	0.961868	1.21821	0.412701	-1.8443	-1.94515	-1.03708
-2.49324	0.00137833	ZNF214	1.03385	1.16347	0.941932	-2.46098	0.422839	-1.46323
-2.49688	0.00014953	SPC25	0.298596	0.490403	0.215433	-2.42279	-1.89214	-1.99275
-2.50164	0.00297773	SLC17A2	2.38713	2.84917	2.71993	-0.00328189	-0.658208	1.53803
-2.50627	0.00345213	PREX1	2.49254	3.01127	1.97781	0.375091	-0.404446	0.346694
-2.51012	2.19966e-05	FGFBP1	1.91875	1.81446	1.9219	-0.76437	-0.359079	-0.55503
-2.52223	0.037424	CYP1B1-AS1	0.0608471	0.12968	0.0180901	-1.53919	-3.69844	-1.04772
-2.52831	0.00451485	SPRY4-AS1	0.879384	0.725113	1.36235	-1.16051	-0.380194	-2.23913
-2.53662	1.44265e-05	EGLN3	4.29429	4.37013	4.36514	1.93897	1.99624	1.51642
-2.54118	0.00646953	CREG2	2.57886	2.52307	2.62401	0.563839	0.255133	-0.14578
-2.54137	0.0329236	WDR63	0.125298	0.233726	-0.262485	-3.17743	-2.42304	-0.600826
-2.549	0.00516776	FBXO15	1.25224	1.42567	1.51494	-2.22591	0.180554	-0.470641
-2.54909	0.0190143	RELN	2.10599	2.57371	1.2424	-0.12439	-0.583633	-0.74318
-2.5509	0.000798137	GDNF	1.90145	1.49259	1.29359	-0.584914	-0.479389	-1.43544
-2.56001	0.000303949	ALOX12B	1.19835	1.13989	1.37729	-2.07937	-1.20803	-0.612973
-2.58117	0.000346505	RIBC2	0.388324	0.362535	0.233205	-1.66363	-1.84853	-2.76203
-2.59476	0.00663172	ZNF568	-0.362748	-0.0768199	-1.02693	-4.02915	-2.19661	-1.95332
-2.6045	0.000572188	POF1B	2.91673	2.46453	1.54034	-0.398533	-0.255717	-0.121708
-2.60878	0.0020589	SULT1E1	2.47039	1.86539	1.1306	-0.999548	-0.341424	-0.472528
-2.61234	0.000236868	ODAM	2.28411	1.93625	1.30542	-0.595012	-0.727558	-0.821559
-2.62207	0.0392674	MDH1B	-0.11789	0.601477	-0.794076	-0.889194	-1.21536	-3.87717
-2.64	0.0429287	KIF6	-1.02819	-0.293976	0.32013	-3.08502	-3.26162	-1.55415
-2.65103	0.000719152	GRIN2B	1.03605	1.41061	1.19816	-0.959233	-1.5805	-1.53123
-2.66985	0.00119356	USH1C	2.6964	2.48263	1.41325	-0.866965	0.0133347	-0.266036
-2.67374	0.000131664	GJB1	3.42369	3.33915	2.47436	0.826702	-0.22096	0.523761
-2.67433	2.13032e-06	BEND5	2.76948	2.76713	2.88372	0.285625	-0.046246	0.134419
-2.7108	0.0200251	AL359715.3	0.362678	0.39041	-0.658033	-2.89994	-2.66379	-0.956314
-2.7355	0.000745211	PTHLH	1.44568	1.67551	2.28704	-1.25221	-0.484569	-0.668734
-2.7405	0.000340909	SLC19A3	2.9408	2.57533	1.93991	0.131959	-0.743119	-0.232332
-2.74952	0.000193944	PGF	2.63419	2.84267	2.62333	0.00321383	-0.924537	0.581559
-2.7496	0.00148173	SLC30A10	2.98455	2.45647	2.01931	-0.944457	0.150418	0.487786
-2.76036	0.000926951	AL162274.1	2.70099	2.94735	2.52289	-0.915534	0.597125	0.672463
-2.77984	0.000135191	APOA1	3.63533	3.46049	2.47797	0.483315	0.120533	0.607518
-2.79165	0.00897284	FYB1	3.63938	3.36536	2.66615	0.983331	-1.50969	2.0338
-2.80228	1.07261e-05	APOA2	3.75391	3.27021	2.73527	0.546867	0.205432	0.556673
-2.8139	0.00252624	LCN15	2.74479	2.79478	2.34092	-0.195078	-0.969242	0.441762
-2.8377	0.0018801	ASXL3	1.75736	0.704823	1.39142	-1.89217	-1.20318	-0.817269
-2.85539	0.000369464	ASGR2	4.32273	4.24722	3.20242	1.19894	0.515349	1.49019
-2.87363	0.000263384	BMP7	0.37557	0.337336	-0.327101	-2.60071	-3.92602	-1.75722
-2.87931	0.000847161	SYNPR	2.22832	2.14928	2.27931	-1.54092	0.426336	-0.0477682
-2.89251	0.0221645	CYYR1	-0.0481073	-0.61248	-0.766696	-2.90741	-4.48322	-1.41426
-2.90453	0.000432403	TEDC1	-0.256304	-0.279915	-0.447871	-4.42436	-2.27121	-2.29066
-2.91676	0.0272409	ZNF528	-0.0505432	-1.30457	-0.794093	-1.30811	-3.29781	-3.29781
-2.92191	0.0435229	SHISA6	-0.487777	-0.30742	-0.322505	-2.70221	-0.986954	-2.70221
-2.93153	0.000279107	SLCO2B1	2.92794	2.13401	1.89133	-0.253102	-0.762899	-0.708861
-2.96029	0.00125765	DGKK	3.12069	2.43102	2.88066	0.320715	-0.236758	-0.0214127
-2.96368	0.0015904	SLC6A11	1.6939	1.71985	0.764127	-1.08522	-2.85189	-0.794252
-2.9647	0.00351795	AC099795.1	2.62902	2.96587	3.09502	0.613997	-1.14298	0.807664
-2.96583	0.00696267	CERKL	1.35853	1.07301	1.29078	-0.781818	-3.23001	-0.161047
-2.97134	0.000680776	CDH2	0.790104	1.11933	0.140044	-2.27883	-2.58753	-1.61238
-2.97822	0.00287358	AC138904.1	1.00678	1.06092	0.330121	-3.04271	-2.3206	-0.20809
-2.99167	8.58017e-05	PAH	3.337	2.68989	2.30766	-0.323599	-0.290092	0.113264
-2.99854	0.0238492	GATA5	0.817383	0.824075	-0.254799	-3.41531	0.219021	-1.55141
-3.01239	0.00518598	MPV17L	0.285211	0.395487	-0.753405	-2.92236	-3.52077	-2.40225
-3.03456	0.000919698	CPLX2	1.29809	0.818083	0.247332	-2.74314	-1.43437	-1.77351
-3.08035	0.013721	KRT20	0.378083	0.973616	0.357635	-2.51189	-2.68849	-1.11993
-3.08208	0.000653803	ALDH1L1	1.23146	0.83632	0.230199	-2.38653	-1.9463	-1.73095
-3.09408	0.0067773	L1CAM	2.8725	2.92942	2.42849	0.60426	-2.38372	1.54753
-3.10028	0.00570235	OAF	2.44821	2.38334	0.759552	-0.254349	-1.03948	-1.83739
-3.10607	0.00109899	A1CF	3.19129	3.1614	2.06407	0.371882	-1.21649	-0.160595
-3.10638	4.29403e-05	HNF4A	2.14576	2.13243	1.37799	-1.50167	-0.958912	-1.02199
-3.10652	0.00122018	IL22RA1	2.79942	3.02488	2.43112	0.136165	0.347499	-0.894922
-3.20549	0.00124039	VAV3	1.09578	1.48289	0.704015	-3.27896	-1.04959	-1.06164
-3.20772	0.00991588	LINC02012	-0.322564	0.0349327	0.757417	-3.50702	-1.79176	-1.4477
-3.23091	0.00212071	DAB1	1.89688	1.91361	0.661996	-0.999498	-2.04425	-1.78504
-3.23113	0.00127542	SERPINA10	3.11558	3.34746	2.73477	-0.389662	-0.114554	0.59585
-3.23613	0.00232103	GAS6-AS1	2.89402	3.28599	2.57055	0.668984	-2.08684	0.692069
-3.25821	8.18579e-07	SMOC2	3.32208	3.22698	3.05678	-0.393941	0.257423	0.153209
-3.25918	0.000989602	SIRPA	2.99228	2.91712	2.24228	-1.1463	0.0356126	0.0872701
-3.28759	0.0110244	RASA3	-0.730851	-0.530167	-1.85374	-3.78083	-3.78083	-2.14302
-3.31271	0.00343007	FABP1	2.18867	1.95221	0.919188	-1.44798	-2.03985	-1.40242
-3.32136	0.00128744	PDE3A	2.40859	2.17427	1.51897	-0.19569	-2.2408	-1.05156
-3.32141	0.00100507	PODXL2	0.0798318	0.123706	-0.0421673	-4.57015	-2.23579	-2.31563
-3.37072	0.0076969	RNF165	2.18384	2.16822	2.34322	-0.379917	-1.15945	-1.3116
-3.43011	0.00163677	DUSP9	3.00436	2.78071	1.65897	-0.678914	-1.45845	-0.3175
-3.48743	1.53072e-05	AHSG	5.18555	4.86597	4.21961	1.86993	-0.0152827	1.62681
-3.49276	0.0102912	SLC8A1	1.22392	0.831259	1.5942	-0.591288	-3.03948	-1.66991
-3.52079	0.000307835	MEG8	4.05913	3.8925	3.6989	1.16007	-1.13637	1.18598
-3.579	0.00107434	BCL11B	1.87435	1.8663	1.16979	-2.0373	-1.63574	-1.11961
-3.5914	0.00300798	MYOM3	3.09916	3.05125	2.53286	0.962463	-0.49834	-1.22149
-3.7182	0.0209218	ADAMTS20	1.50894	1.78071	1.84574	-0.308083	-0.277988	-3.10366
-3.7448	0.000615713	ZNF879	-1.05961	-1.40137	-1.01491	-3.39462	-3.39462	-3.39462
-3.77672	0.021026	HOXB9	1.40286	1.77507	0.742735	-3.20974	-0.236927	-1.15042
-3.78661	0.0364776	UNC5C	-1.15923	0.729347	-1.44658	-3.37367	-3.37367	-2.76204
-3.81461	0.00258289	PTGIS	3.37175	3.37192	2.26269	0.309196	-2.00175	0.522272
-4.00927	0.0445788	SLC17A4	2.75393	2.51817	1.06747	-0.551553	-3.12507	-0.73996
-4.10195	0.00221282	PSAPL1	-0.766292	0.335472	-0.469439	-2.84914	-2.84914	-2.84914
-4.18499	0.00491715	IRF8	1.62327	1.04484	0.37266	-2.60869	-4.5984	-1.06738
-4.24767	0.000423107	PDE4B	1.11337	0.510746	1.15749	-2.37553	-4.17308	-1.94169
-4.26286	0.000708346	HMGCS2	2.86148	2.43415	1.65491	-1.67699	-2.17269	-1.79056
-4.29723	0.00442938	CHGA	2.64822	2.8292	1.92589	-0.143801	-0.587791	-2.30305
-4.29845	0.00186324	CCDC198	1.74759	1.6035	1.64019	-0.804457	-1.22846	-3.49328
-4.37705	0.0103932	THBS2	4.37019	3.60838	2.58817	0.32275	-3.05714	1.01663
-4.40638	0.00284877	HOXA11	3.16684	2.93941	2.28641	-2.64102	0.184662	0.334201
-4.49976	0.00405655	RSPO2	2.83127	2.7364	2.70116	-2.06226	0.763421	-1.02244
-4.59012	0.00112967	AC096642.1	0.692689	1.21848	1.47165	-1.76475	-3.34057	-2.72894
-4.67585	0.000678188	HOXA9	3.18363	2.51309	2.24377	-1.0357	-3.34665	-0.4717
-4.76565	0.000362047	APLN	3.40803	3.35986	3.29623	-1.33065	-2.06951	-0.779179
-4.87446	4.82978e-05	CNNM1	0.190077	0.315006	-0.202812	-3.11738	-3.11738	-3.11738
-4.94061	0.000304498	ZFP28	-1.42555	-0.809518	-1.09939	-4.40328	-4.40328	-4.40328
-4.99343	0.00154585	GAS7	3.38929	3.21758	2.24139	-2.21234	0.0329422	-1.75292
-5.42309	0.000708086	DLK1	2.96988	3.07773	2.56938	-0.0471932	-2.0369	-2.0369
-5.66886	0.00017986	HOXA10	3.31899	2.96206	2.96653	-0.664497	-3.46008	-2.09051
-6.87856	0.000709163	HOXA13	2.93973	3.18341	1.86491	-3.20977	-3.20977	-2.16996

## Sheet: Table S1B. W308R vs corrected
Table S1B: Differentially expressed genes on day 43-44 comparing patient-specific W308R ABCA3 mutant versus syngeneic, CRISPR-Cas9 gene-corrected iAEC2s
Red=differentially expressed genes that are up
Blue=differentially expressed genes that are down
Log2 Fold Change	FDR	Gene	W308 corrected_1	W308 corrected_2	W308 corrected_3	W308R mutant_1	W308R mutant_2	W308R mutant_3
7.53182	0.00324694	CES1	-7.33668	-7.33668	-4.67131	-0.0411173	0.0451871	-0.692312
6.7278	0.000724643	TRIM61	-1.41326	-1.41326	-1.41326	3.42635	3.31707	3.50119
5.48943	0.00311692	C9orf64	-0.33351	-1.81116	-2.27988	3.59137	3.70901	3.4832
5.22885	0.000175015	TXNRD2	-1.9022	-0.544606	-0.23943	3.99871	4.17825	4.26852
4.55742	0.011823	KLRF2	-5.60683	-3.45077	-3.1813	-0.275273	0.0394739	-0.741302
4.40855	0.0172338	DIO3	-5.33982	-5.33982	-5.33982	-2.29161	-2.75277	-3.01163
4.16378	0.0191789	LINC01473	-2.80836	-2.80836	-2.23711	0.15272	-0.22131	0.36852
4.15964	0.0256316	AL354719.2	-4.1978	-4.1978	-1.64737	-0.239545	0.359181	-1.38374
3.98467	0.0331136	GPR20	-2.98921	-2.98921	-2.00984	-0.0281374	0.820462	-0.813205
3.85087	0.0274878	PREX1	-2.42049	-2.42049	-2.42049	0.127427	0.751658	-1.41658
3.83308	0.0292047	BDKRB2	-4.3617	-3.70529	-4.3617	-0.878779	-1.18955	-3.03508
3.78373	0.00869559	AC009646.2	-6.20004	-4.63622	-3.82857	-1.56889	-1.29799	-1.74031
3.72038	0.034196	STC1	-4.8371	-4.98976	-0.0323712	1.1384	1.32851	-0.945045
3.71458	0.0394133	TNFSF13B	-0.578091	-3.18119	-3.18119	0.684144	-0.0915219	-0.0868277
3.67453	0.0247709	RNASEH2B-AS1	-2.90009	-2.90009	-2.90009	-0.764714	-0.197537	-1.57347
3.6116	0.049371	WFDC10B	-3.76655	-3.76655	-2.20915	0.0987874	-0.120391	-2.43992
3.60832	0.0394947	CRYGN	-3.61684	-3.61684	-1.06641	0.295702	0.292382	-1.61097
3.56551	0.0269354	ZMIZ1-AS1	-3.57467	-3.57467	-1.14913	-0.292787	-0.0488199	-0.867607
3.54763	8.05775e-05	AC012645.1	-3.65942	-3.69721	-3.2256	0.285588	-0.109215	-0.215947
3.53858	0.020215	C2-AS1	-2.17561	-2.76786	-2.76786	0.193217	-0.958719	-0.439674
3.40128	0.00421205	LCN9	-2.74387	-2.16647	-2.6816	0.52807	0.903424	0.705123
3.36895	0.0237298	SLC2A3	-5.05653	-4.60045	-1.44938	0.408464	0.655371	-1.94034
3.22469	0.032647	GREM1	-1.62224	-3.44516	-2.87391	-0.484082	-0.35549	-0.190235
3.2224	0.0277915	AL049836.1	-2.93116	-2.93116	-2.93116	-0.644781	-1.12202	-1.92725
3.18577	0.0341482	VIM	-5.52591	-4.4348	-2.77896	-0.417829	0.0589964	-2.79214
3.17143	0.0288946	AL137145.1	-2.9143	-2.9143	-2.9143	-0.9476	-0.912427	-1.91039
3.1706	0.0205945	GNLY	-2.68055	-2.68055	-2.68055	-0.904889	-0.871407	-1.35392
3.15557	0.0429009	AC012645.4	-2.08662	-1.97353	-3.42163	0.122532	-0.24948	-0.507959
3.11276	0.0358028	UPK1A	-2.72811	-2.72811	-2.72811	-0.30504	-0.726232	-2.14053
3.07554	0.0421704	IL1RAPL2	-2.85484	-2.85484	-2.85484	-1.07918	-0.267795	-2.26727
3.06904	0.0427086	PACRG	-3.23959	-3.23959	-1.46178	0.304575	-1.06771	-1.42664
3.0306	0.0300175	APOL4	-2.44411	-3.03635	-2.4651	-0.0752743	-0.864481	-1.03048
3.02781	0.0271201	TYRP1	-2.94394	-2.94394	-1.96456	-1.16828	-0.620013	-0.615755
2.95249	0.0313714	ADGRG2	-2.68079	-2.35135	0.192737	2.0048	2.25371	-0.142549
2.9378	0.0287	NDRG1	-4.75021	-4.26459	-1.18955	0.216281	0.490869	-1.981
2.93586	0.0471117	HAS1	-3.01922	-1.06286	-2.44797	-0.732836	0.152929	0.0751443
2.91415	0.021195	HHLA2	-2.78861	-2.27496	-2.40147	-0.0288005	-0.208705	-0.374009
2.91384	0.0411495	JAK3	-3.07844	-1.63034	-3.07844	-0.530521	-1.2693	-0.902428
2.91348	0.0472047	MASP1	-2.41093	-2.41093	-2.41093	-0.635272	-1.40968	-0.820753
2.90554	0.0312709	PPFIA4	-4.91864	-4.0864	-0.202824	0.235227	0.252079	-0.886544
2.87708	0.0277116	IQCN	-3.61048	-2.81013	-1.08308	0.828251	1.23768	-0.923176
2.86606	0.00587086	AC117402.1	-4.1225	-4.07317	-4.39808	-1.46853	-1.12587	-1.85346
2.85635	0.0354716	IL10RA	-3.25297	-3.84521	-2.86583	-1.55883	-1.14266	-1.51703
2.85222	3.10855e-08	SBF2	-2.42449	-2.96184	-2.74174	0.172139	0.108698	0.158997
2.82851	0.00158335	OPRK1	-3.61653	-4.12804	-4.31697	-1.30109	-0.812137	-1.60274
2.79073	0.0301691	ADAM2	-2.83129	-2.1177	-2.86282	-0.239295	0.0670269	-0.747834
2.78418	0.0378071	AL078604.2	-2.60269	-2.60269	-2.60269	-0.467309	-1.60144	-1.59877
2.7322	0.0176074	GPRC5D-AS1	-0.502028	-1.20348	-1.26576	1.5507	1.68619	1.54514
2.70514	0.0379803	LINC02038	-1.71108	-2.87758	0.85269	1.23041	1.73523	0.517748
2.62087	0.0277915	PLS3-AS1	-2.00674	-1.61725	-2.36237	0.0772224	0.361	0.124792
2.61659	0.0422776	ADM	-4.51877	-4.68716	-1.93058	-0.781299	-0.338752	-2.30764
2.59698	0.0472612	FGA	-3.75797	-2.85537	0.0556393	1.22538	1.40666	-1.30446
2.54237	0.0110391	FRMPD3	-1.49206	-1.91396	-1.44774	1.0018	1.32035	0.264127
2.48864	0.0370893	LINC01504	-2.57638	-1.44413	-1.87148	0.49072	0.00352004	-0.46157
2.48781	0.0442472	LRRC4B	-2.58426	-2.07061	-2.19712	-0.128293	-0.00435318	-1.00049
2.44671	0.0279953	ADCY8	-4.2083	-3.27159	-1.40044	-0.353087	0.145587	-1.37767
2.40339	0.0307144	NECTIN3-AS1	-3.07003	-3.63827	-3.78922	-1.04081	-0.954725	-2.27231
2.37902	0.0366672	GCKR	-3.24897	-2.39312	-1.29079	-0.181868	-0.31537	-0.58629
2.26285	0.00158335	NOS3	-2.58834	-3.23291	-3.346	-0.651507	-1.36856	-0.364788
2.23601	0.0191789	ATG9B	-3.5208	-2.78102	-3.17926	-0.681857	-1.53836	-0.759086
2.16663	0.0439904	COL6A2	-1.16123	-2.84416	-2.20343	0.0435843	-0.25041	-0.686516
2.10131	0.0355882	XYLT1	-2.07278	-2.63557	0.0262582	0.314817	0.897318	0.193216
2.07598	0.0359221	DPCR1	-2.24942	-2.44655	-1.86461	0.147963	0.369958	-1.16124
2.02445	0.0476196	FGF11	-3.72555	-3.02199	-0.951875	0.100625	-0.00139271	-1.68293
2.00315	0.0464056	AQP4	-1.51747	-1.29751	0.601706	1.60761	2.41761	-0.148814
1.96291	0.0275919	RORA	-2.81722	-2.89326	-0.8197	0.235334	0.399505	-1.18454
1.92843	0.021195	COL11A1	-2.12872	-2.07906	-0.214686	0.716174	1.13664	-0.440863
1.91932	0.0444323	CHI3L2	-2.25283	-1.31388	0.240678	1.21964	1.60518	-0.357755
1.90605	0.0191789	ROR2	-0.391242	-0.309684	-0.739601	1.18674	1.76557	1.1515
1.87228	0.0249399	NNAT	-2.73972	-2.26848	-0.792591	0.382327	0.608845	-1.16072
1.79701	0.0267791	PLCL1	-1.60301	-0.563292	-0.841518	0.656211	1.45266	0.0527428
1.7558	0.0366672	AL157838.1	-0.953099	-2.33825	-0.578141	0.217338	0.565789	0.385332
1.75381	0.0492793	AC005838.2	-0.962917	-3.11972	-1.51695	-0.25263	-0.317522	-0.134098
1.74123	0.0336608	BEND5	-3.06944	-2.43518	-1.40161	-0.188105	-0.410817	-1.28897
1.70422	0.0475468	CYP46A1	-2.92704	-2.39104	-1.98179	-0.849465	-0.536056	-1.12973
1.68015	0.0422207	CTHRC1	-0.858162	-0.696696	-1.73948	0.0353427	0.617041	0.684874
1.65924	0.0453779	MIR181A2HG	-0.946966	-0.603323	-1.20735	0.669562	1.27946	-0.0580993
1.63845	0.0277116	B3GNT7	-1.92422	-1.34692	0.0213189	1.00143	1.06097	-0.358115
1.63407	0.0346526	ABCC9	-0.32048	-1.28626	0.342654	1.47483	1.58884	0.56906
1.63346	0.0218381	HIST1H4C	0.264582	0.0572115	-0.435768	1.83359	0.98334	1.79912
1.62855	0.0476196	AL034417.2	-1.58725	-1.73303	-0.517558	0.102841	0.719282	-0.0571567
1.62342	0.0349873	AARD	-1.0758	-0.397955	-0.337784	0.567897	1.77822	0.547008
1.62201	0.0269354	ZDHHC15	1.3196	1.08798	0.619446	2.84118	2.74562	2.05549
1.62024	0.018975	AFP	-1.97023	-2.09459	-0.935353	0.0813758	0.24426	-0.420905
1.60023	0.0345299	WSB1	-2.36755	-2.17509	-0.74479	0.228218	0.591785	-1.29652
1.59195	0.0422367	EDNRB	-0.581129	0.956697	1.28083	1.63709	2.69336	1.92241
1.58199	0.0158853	CORIN	-0.236104	-0.0329805	1.00897	2.13041	2.19246	1.20012
1.55229	0.0301691	KCTD16	-1.2061	-1.90975	-0.362637	0.382166	0.930703	-0.10591
1.54066	0.0436942	NEK5	-1.16026	-2.0962	-1.07287	0.362255	0.0341658	-0.33283
1.52646	0.0351303	CDKN1C	-3.54003	-3.22265	-2.1809	-1.30306	-0.909807	-2.15055
1.52422	0.0220868	HAGLR	-1.94343	-1.15073	0.0452104	0.703142	0.632937	0.183634
1.52096	0.0248477	PLEKHA2	-2.42949	-2.22645	-0.733498	0.0624449	0.0696392	-0.909049
1.50231	0.0403979	PRRT2	-1.89751	-1.78497	-0.508637	0.371514	0.492959	-0.610455
1.49854	0.0159659	LINC00649	-1.03518	-1.73793	-1.16897	0.397615	0.444357	-0.29233
1.49485	0.0301691	STEAP4	-1.91901	-1.92655	-0.353141	0.446049	0.606861	-0.698663
1.4761	0.0318627	CHRDL2	0.746051	1.0474	-0.248456	2.00348	1.69457	2.06796
1.44552	0.0404545	SLC7A7	-1.91294	-2.83203	-1.67907	-0.656115	-0.175038	-1.24282
1.43794	0.00216272	TTR	-0.814516	-0.681606	-0.444498	0.766211	1.10262	0.507481
1.43502	0.0498246	CCDC160	-2.27802	-1.75585	-2.25646	-0.153193	-0.910296	-1.17446
1.4195	0.0471495	KIF21B	-1.57641	-1.41255	-2.47688	-0.381874	-0.515376	-0.67085
1.41412	0.0366672	BVES	-0.8154	-0.57241	-0.457735	0.596432	0.880395	0.73078
1.40772	0.0369365	RAB4B	-0.978776	-1.14558	-1.89329	-0.199397	0.449211	-0.264551
1.40015	0.0304915	CCDC183	-2.04675	-2.09737	-0.57188	0.125948	0.342588	-0.916573
1.39502	0.0258407	MAP3K15	-1.30644	-1.03753	-0.57413	0.744154	0.575717	-0.110963
1.389	0.0277595	FLRT3	-1.26287	-0.980765	0.0367224	0.832769	1.31454	-0.152239
1.38776	0.035693	ROS1	-1.38895	-1.60438	-0.0449959	0.697356	1.02069	-0.569806
1.38688	0.0352835	EFEMP2	-2.28256	-2.39807	-1.38765	-0.289908	-0.136144	-1.45909
1.38636	0.0444323	SERPINA1	-3.30143	-3.11565	-1.96421	-1.02596	-0.764342	-2.39777
1.38086	0.0336608	SLC6A14	-2.053	-1.59281	-0.741703	0.260964	0.57433	-1.05889
1.36999	0.0468283	STRA6	-3.5982	-3.04566	-2.16709	-1.21862	-1.04063	-2.45945
1.34599	0.0488655	LRP2	-0.822434	-1.13566	0.805506	1.26193	1.60414	0.0431422
1.34494	0.0403291	SLC41A2	-2.03719	-1.82225	-0.496565	0.156489	0.525881	-0.952936
1.34229	0.0382243	LINC01569	-0.484066	-0.521517	-1.94227	0.265099	0.375799	0.176106
1.34158	0.0341457	GPC5	-1.00132	-1.10955	-0.80706	0.29372	1.09389	-0.312641
1.3287	0.00258994	NID2	1.8429	1.17284	1.09051	2.58965	2.69938	2.80611
1.32684	0.0445486	BCL6	-1.94188	-1.65053	-0.329329	0.434824	0.637383	-0.977135
1.30851	0.0481609	ZNF365	-0.178867	0.368481	-1.23593	0.528173	0.760021	1.35022
1.29317	0.020608	LRRC4	-1.48229	-1.6921	-1.88974	-0.374406	-0.86043	0.0306077
1.28357	0.0249399	TEPP	-0.576861	-0.00797277	1.15817	1.54646	1.74001	1.16202
1.28142	0.0403979	GREM2	-1.43216	-1.26557	0.241229	0.68173	1.06206	-0.306215
1.27571	0.011823	CD44	-1.36551	-1.32495	-1.03471	0.245265	0.438945	-0.578208
1.26824	0.0394133	AC108062.1	-1.54399	-2.25507	-1.70629	-0.243687	-0.245501	-1.25021
1.23119	0.0300592	AC016717.2	-2.01821	-2.38399	-1.33856	-0.521121	-0.569194	-0.944105
1.22641	0.0358829	NAV2	-1.56907	-1.85895	-0.340079	0.180953	0.553713	-0.782915
1.22477	0.0205945	APOLD1	-1.47673	-1.33235	-0.942749	0.189271	0.140149	-0.459523
1.22188	0.0137182	CD36	-1.6587	-1.4131	-1.07059	-0.30148	0.139772	-0.31056
1.22126	0.0382886	PLXDC1	-1.87368	-1.41117	-1.73708	-0.219004	-0.238231	-1.01549
1.216	0.00897028	TLR2	-1.63288	-1.14679	-0.982944	0.160507	0.204433	-0.491731
1.21433	0.0440324	LINC00571	-0.537621	-0.738639	-0.850026	0.510707	0.420993	0.4496
1.20473	0.00884946	CFLAR	-1.80906	-1.77249	-1.2112	-0.38304	0.0412841	-0.818164
1.20407	0.0100355	GUCY1A2	-0.580499	-0.878928	0.0186165	0.723663	1.1069	0.385723
1.19324	0.036052	TYMP	-1.71079	-1.70617	-0.840056	0.0931166	0.266574	-1.01084
1.19271	0.021375	ENPEP	-1.35633	-0.853475	-0.0766759	0.633413	0.700016	-0.0316677
1.19173	0.0375453	LCA5	-1.33137	-2.10191	-0.67181	0.126891	0.188292	-0.777743
1.18952	0.0326511	DOCK10	0.447694	-0.525946	0.536071	1.42157	1.1817	1.44411
1.18198	0.0430054	ADRB2	-0.992891	-0.126305	0.610851	1.11837	1.46195	0.453029
1.17771	0.0176949	PPP1R3B	-1.45009	-1.43561	-0.708562	0.14607	0.419862	-0.601749
1.17701	0.0359221	THSD7A	-1.05679	-1.43661	-0.402238	0.397832	0.852178	-0.565274
1.17289	0.016886	FMN1	-0.539292	-1.69819	-0.470259	0.235818	0.367646	0.284443
1.17251	0.0298932	FOXP2	-1.75197	-1.18155	-0.746538	-0.0332564	0.515184	-0.649463
1.17211	0.021195	PTX3	-1.36606	-1.21587	-0.450288	0.33386	0.350637	-0.190587
1.16708	0.0444323	VSTM4	-0.0144274	0.451198	1.24729	2.17472	2.06622	0.947496
1.16459	0.0273638	PGC	-1.27332	-0.978927	-0.19654	0.624511	0.855214	-0.433233
1.16456	0.00891006	GPC3	-2.31324	-1.96389	-1.54644	-0.702471	-0.461203	-1.15888
1.16312	0.036325	BLNK	-1.92686	-1.89824	-0.853126	-0.18309	0.0291022	-1.00619
1.16284	0.021195	C1QL2	-1.81452	-1.59156	-2.55703	-0.693167	-1.34643	-0.508076
1.15853	0.042219	FZD2	-1.96926	-1.77423	-0.938511	-0.283468	0.163973	-1.07377
1.15734	0.0120108	GPC4	-1.52612	-1.35055	-0.618115	0.0189256	0.392202	-0.42023
1.15493	0.0437554	HAL	-1.81207	-1.9732	-0.698033	0.0475415	-0.00126522	-1.02008
1.13651	0.0205945	N4BP2L1	-1.5506	-1.20491	-1.3677	-0.0912346	-0.0601883	-0.632154
1.13613	0.0411075	TMEM45A	-2.02579	-2.12587	-0.653892	-0.199452	-0.0608915	-1.07183
1.1296	0.00245435	CLDN18	0.455791	0.540118	1.19022	1.90985	1.95276	1.7205
1.11778	0.0365918	MTMR11	-2.00594	-1.76584	-0.790682	-0.109044	-0.0621205	-1.01104
1.11659	0.0146297	PABPC4L	-0.912041	-0.87814	-0.736916	0.33764	0.503444	-0.0510791
1.10955	0.0205945	MUM1L1	-1.09605	-1.2003	-0.494958	0.23506	0.662887	-0.331822
1.1068	0.0459271	ATP6V1C2	-0.800391	-0.962819	0.311885	0.680775	1.05106	0.191591
1.10503	0.0147707	TRIM22	-1.91245	-1.96886	-1.0817	-0.572786	-0.357969	-0.678628
1.10156	0.0435307	SLC1A2	-1.1445	-1.248	0.0188055	0.444254	0.556767	-0.0359002
1.10154	0.0191789	HBP1	-1.52388	-1.20003	-0.845247	0.0833578	0.329252	-0.674178
1.09912	0.014465	KLHL24	-1.35402	-1.29941	-0.535029	0.166515	0.398728	-0.437315
1.09834	0.0411075	CEACAM1	-3.03864	-2.24253	-1.74051	-0.897976	-0.848044	-1.98886
1.09104	0.036273	MYO1E	-1.99892	-1.99021	-0.506189	-0.201393	-0.13077	-0.824814
1.09061	0.0423263	PAPSS2	-1.48261	-1.59005	-0.402981	0.108318	0.542924	-0.804595
1.08746	0.0220868	CCNG2	-1.69405	-1.54704	-0.825192	0.0203526	0.113358	-0.918828
1.07837	0.0191789	BCORL1	-1.54837	-1.46663	-0.933179	-0.304492	0.213924	-0.604849
1.07808	0.0418418	IL23A	-2.51857	-2.15554	-1.54896	-0.699205	-0.645347	-1.64711
1.07631	0.0445017	PLCXD1	-1.92726	-1.71081	-0.409248	-0.0470852	0.186681	-0.945024
1.05858	0.0205945	ZNF559	-0.234032	-0.350019	-0.898632	0.310922	0.925513	0.407462
1.05763	0.0395507	ZNF395	-1.87213	-1.54799	-0.60402	0.091939	0.101015	-1.01842
1.05657	0.0277915	ICAM5	-1.51636	-0.977677	-0.632286	0.0960555	0.43497	-0.50396
1.05167	0.0248477	NRK	-0.582081	-0.89232	0.195075	0.781574	1.06069	0.0449212
1.05073	0.0427782	ATP2B4	-1.10271	-1.2349	0.124049	0.617171	0.735117	-0.402644
1.03985	0.0459775	P4HA1	-2.08298	-1.84972	-0.593661	-0.221189	-0.0618136	-1.10614
1.03794	0.0460771	NRG1	0.331487	-0.365733	-0.636001	0.637782	1.12836	0.612717
1.03763	0.0496524	MPIG6B	-1.47043	-1.49789	-0.355082	0.101144	0.1775	-0.48358
1.03033	0.0359221	IL1R1	-1.96438	-1.49811	-0.736771	-0.0822394	0.0543943	-1.06649
1.02449	0.0297092	OPTN	-2.17917	-2.30176	-1.47056	-0.876434	-0.434593	-1.53073
1.01871	0.0317167	TXNIP	-2.70959	-2.89064	-1.94594	-1.14808	-1.14613	-2.16008
1.01731	0.0191789	RASSF9	-0.456289	-0.301345	-0.0287761	0.754631	1.24196	0.271279
1.01635	0.00557311	TBC1D8B	-1.15933	-1.14089	-0.548515	0.129068	0.273698	-0.181839
1.01592	0.0123046	MBNL3	-1.89096	-2.24696	-1.35807	-0.656798	-0.623858	-1.13771
1.01488	0.0298932	NOD1	-1.62017	-1.39953	-0.565035	0.0401397	0.132567	-0.688116
1.01333	0.046131	AL591845.1	-1.68348	-1.69947	-0.862725	-0.1266	-0.275805	-0.802036
1.01125	0.0297092	FAM228B	-0.828044	-1.14253	-1.34835	-0.0066132	0.063134	-0.410146
1.00739	0.0338118	FLNB	-1.25335	-1.66117	-0.466923	0.0969598	0.328245	-0.773197
1.00558	0.00421205	CEP85L	-1.50164	-1.35964	-1.39074	-0.26559	-0.442348	-0.543245
1.00099	0.0317182	VLDLR	-1.8755	-1.36428	-0.833783	-0.0612498	-0.0672757	-0.941262
-1.01805	0.0199356	GPRIN1	1.60994	1.23905	1.37207	0.183519	0.175772	0.859117
-1.01971	0.00897028	SP5	-0.467411	-0.00936194	-0.278751	-1.14215	-1.74697	-0.93948
-1.02307	0.0357275	CNNM1	1.92606	2.23152	1.86474	0.795161	1.09444	1.13795
-1.03501	0.0146114	PDF	1.19462	1.29309	0.981418	0.218613	-0.371435	0.516499
-1.03674	0.00726874	FOXQ1	0.402146	0.640229	0.468777	-0.604566	-0.963136	-0.0314375
-1.03693	0.0205945	NDUFAF8	1.3633	1.74665	1.10499	0.26857	-0.219143	1.03906
-1.04228	0.041083	LINC00886	0.896604	0.616606	-0.096303	-0.469733	-0.822886	-0.394507
-1.04313	0.00837533	UCHL1	1.37028	1.55445	1.05627	0.239582	-0.108729	0.717634
-1.04514	0.0419874	EPN3	1.5037	1.60531	0.607281	-0.0468146	-0.381535	0.981439
-1.04564	0.0267533	THSD7B	1.32669	0.826464	0.884946	-0.289823	-0.269034	0.536446
-1.05013	0.0251951	MB21D2	1.54588	1.61687	0.716639	0.185265	-0.244868	0.757745
-1.05108	0.0427995	LEF1	0.47405	1.15993	0.0636152	-0.682202	-0.911815	0.102927
-1.05567	0.00324694	NAT8L	0.896445	1.20027	1.07156	-0.0240324	-0.222556	0.24659
-1.05755	0.0268415	GCNT3	0.156694	0.41746	-0.129256	-0.603455	-1.36092	-0.786027
-1.06007	0.0364997	GAD1	-0.612345	-0.410792	-1.00987	-1.89561	-2.03575	-1.26
-1.08233	0.0300175	STEAP3	1.30166	1.34106	0.575094	-0.180566	-0.671068	0.805624
-1.09225	0.0389808	PLEKHF1	-0.0286042	0.208192	-0.64694	-1.20081	-1.31294	-1.22689
-1.09887	0.0403979	EHD3	-0.00635338	-0.287289	0.387541	-1.02889	-1.45401	-0.564302
-1.10919	0.0191789	PLPP2	-0.10104	0.544382	-0.0677026	-1.12618	-1.39982	-0.449771
-1.12152	0.0383951	MMP2	0.426003	0.883595	0.778836	-0.31357	-0.607547	-0.310207
-1.12705	0.0238284	WSCD1	0.666129	0.858763	1.15395	-0.477521	-0.327276	0.184897
-1.13689	0.0126002	KHK	1.37254	1.52333	1.0169	-0.0566067	-0.123081	0.676066
-1.1505	0.0128734	CORO1A	0.843471	0.651534	0.348577	-0.537141	-0.679212	-0.363061
-1.16204	0.0238284	SPOCK2	0.312061	0.844444	0.381971	-0.948618	-0.480037	-0.474912
-1.17132	0.0199356	SDSL	1.53298	1.75549	1.20872	0.0715454	0.0168089	0.89445
-1.17355	0.020681	FLT4	2.73054	2.49831	2.00577	1.20805	0.524274	1.97933
-1.19113	0.0261367	EID3	0.137344	0.221041	0.0884023	-0.994573	-1.44036	-0.622236
-1.21286	0.0252102	SPNS2	0.668834	0.947977	0.577126	-0.309564	-0.679399	-0.405098
-1.2157	0.0435307	OSR1	2.37987	2.09275	0.999904	0.456505	0.00702616	1.33673
-1.2173	0.0205945	TERT	2.03425	1.7883	1.59841	0.523061	0.0863492	1.19233
-1.23917	0.00311692	CDKN2A	0.883891	0.897851	1.01247	-0.191028	-0.504483	-0.196666
-1.25343	0.0191789	AQP3	1.4982	1.56293	0.782625	-0.0645084	-0.607441	0.753327
-1.2541	0.0205945	CDCP1	0.785995	0.373962	0.541711	-0.707052	-1.19623	-0.104433
-1.25471	0.0349796	TSPAN7	1.77058	1.54423	0.640643	-0.334484	-0.167587	0.698527
-1.25709	0.0301691	PDE4B	1.37175	1.70015	1.6316	0.3692	0.186853	0.449133
-1.25869	0.0382142	LPAR4	1.41867	1.29046	1.43498	0.195889	-0.611976	0.882071
-1.27293	0.0394802	DUSP2	0.928839	1.14436	0.507628	-0.313573	-0.449901	-0.397614
-1.32821	0.0216364	AL355338.1	1.51492	1.95727	1.08311	0.0459156	-0.358862	0.879089
-1.32882	0.0161854	AKR1C1	0.177776	0.245322	-0.911675	-1.53387	-1.52691	-1.44833
-1.36158	0.0394947	AL157778.1	-0.476115	-0.457462	-0.587772	-1.22722	-1.76784	-2.44142
-1.36422	0.0205945	ITPKA	1.38808	1.95554	0.994912	-0.0961352	-0.469058	0.776564
-1.37181	0.0205945	TARID	1.88444	1.94094	1.25278	-0.0783558	-0.0324222	1.08835
-1.37635	0.00891006	HAGHL	1.44446	1.80032	1.31215	-0.119612	-0.268252	0.814528
-1.44384	0.0298694	BIK	1.58309	1.79097	0.611191	-0.190173	-0.983975	0.790918
-1.4476	0.0176074	PALD1	0.761083	0.705322	0.00638132	-0.949701	-1.57554	-0.355915
-1.45733	0.0286033	SLC4A11	1.73039	1.62896	1.80321	0.0821991	-0.00681839	0.851541
-1.45847	0.0411495	AKR1C3	-1.04581	-0.707414	-0.999265	-2.28823	-2.16149	-2.57165
-1.51214	0.0188152	CCDC169	1.94158	1.86655	1.90935	-0.0238605	0.199051	1.11788
-1.51847	0.0404811	HPGD	1.87298	1.69914	0.401977	-0.223306	-1.25746	0.865475
-1.52994	0.047514	ABCG2	0.649146	1.4749	0.690783	-0.354736	-1.53214	0.16833
-1.55517	0.00727228	SLC38A5	0.874716	1.19589	0.498515	-0.651292	-1.05696	-0.384292
-1.57057	0.0410303	PHOX2B	2.44906	1.9149	2.5391	1.56558	-0.0618652	0.897458
-1.57764	0.0220785	CEMIP	2.04681	1.60509	1.12227	-0.275432	-0.699427	1.0263
-1.68056	0.0356686	TERC	2.07402	2.3955	1.60395	0.26898	0.110236	0.793388
-1.69715	0.021195	FGFBP1	-0.0630739	0.0863479	0.406041	-1.02237	-1.13615	-2.24742
-1.73938	0.0134597	AKR1C2	0.0684246	0.196668	-1.08538	-2.06989	-2.1944	-1.81421
-1.74705	0.0137801	TCF21	2.07329	2.15002	1.74524	0.202981	-0.798171	1.33327
-1.75477	0.0452814	MC4R	0.696962	0.754638	0.212248	-1.70997	-1.53488	0.0109759
-1.82665	0.011823	LINC00540	3.30716	3.03311	2.75085	1.0286	1.44947	1.33885
-1.83664	0.00675758	CYP1B1	2.51594	2.06257	1.3348	-0.0705774	-0.271187	0.747445
-1.94782	0.0250147	NMNAT2	1.18164	0.463116	0.677332	-0.702274	-1.98056	-0.560279
-2.72289	0.021195	CYP1A1	5.18134	4.92006	3.24078	1.36612	0.425321	3.38565
-2.96641	0.0134597	KCNF1	3.5554	3.05421	2.58169	-0.495446	0.27308	1.20408
-3.04145	0.038001	AC108865.1	-1.15358	-0.161008	-1.20706	-2.89455	-2.2858	-3.87243
-3.33969	0.0394947	AC108865.2	-1.50904	-0.0321307	-0.742142	-2.51995	-2.51995	-2.51995
-3.42445	0.0300175	ZBED6CL	-1.68161	-0.747165	-2.52515	-3.50453	-3.50453	-3.50453
-4.72466	1.00539e-06	GABRA2	5.47763	5.53196	5.76527	1.13713	0.504076	1.12589

## Sheet: Table S2 methods & instructions
Table S2: Differentially expressed genes on day 43-44 comparing wildtype ABCA3:GFP-expressing iAEC2s versus CRISPR-Cas9 mutagenized iAEC2s expressing mutant ABCA3:GFP
Cell line:	WT-AG, E690-AG, W308R- AG; ABCA3:GFP fusion reporter-containing syngeneic human iPSC lines
Methods:
Day 0 patient-specific iPSCs containing either the E690K or W308R ABCA3 mutations and their syngeneic CRISPR-Cas9 corrected iPSC lines were differetiated following the distal lung differentiation protocol described in Jacob et al. (Cell Stem Cell 2017). On day 30, cells were sorted for CPM to enrich for distal lung epithelial cells followed by CHIR withdrawal and addback, as detailed Jacob et al.…
Color key:
Gene expression is ordered from top (enriched in iAEC2s expressing the E690K or W308R mutant ABCA3:GFP fusion reporter, positive logFC values) to bottom (enriched in iAEC2s expressing the wildtype ABCA3:GFP fusion reporter, negative logFC values). The table shows 1096 DEGs in the E690K-AG vs WT-AG (wildtype) comparison and 816 DEGs in the W308R vs WT-AG (wildtype) comparison, both comparisons wit…

## Sheet: Table S2A. E690K-AG vs WT-AG
Table S2A: Differentially expressed genes on day 43-44 comparing iAEC2 expressing E690K mutant ABCA3:GFP versus iAEC2s expressing the wildtype ABCA3:GFP fusion reporter
Red=differentially expressed genes that are up
Blue=differentially expressed genes that are down
Log2 Fold Change	FDR	Gene	E690K-AG_1	E690K-AG_2	E690K-AG_3	WT-AG_1	WT-AG_2	WT-AG_3
7.49214	0.000141869	INSM1	3.38303	3.55672	3.75666	-3.2291	-2.68601	-2.28231
7.3958	0.000182313	KCNH6	3.21392	2.80114	3.52882	-2.22851	-2.22851	-2.22851
7.10366	0.000486979	NEUROG3	2.17916	3.06198	3.40248	-3.16141	-1.91575	-3.16141
7.08821	0.000298571	HEPACAM2	3.40746	3.7881	2.87613	-2.17747	-3.28955	-2.34276
7.01627	0.00301059	SST	3.15035	2.53514	4.16429	-2.66867	-2.84403	-3.23105
6.65509	0.000141687	GRP	2.99185	3.65365	2.55305	-1.6353	-1.6353	-1.6353
6.47538	9.71472e-05	PCSK1	3.29823	3.48039	2.99663	-2.74632	-2.76278	-2.9653
6.43916	0.000121539	STMN2	2.36203	2.75629	1.74207	-2.20626	-2.20626	-2.20626
6.42465	0.000521006	SLC7A14	2.41743	3.11237	3.18173	-2.47264	-1.22698	-2.47264
6.29057	0.000141249	NEUROD1	2.45129	2.86818	2.59267	-1.70221	-1.70221	-1.70221
6.27702	7.65164e-05	SCN3A	2.90389	3.55054	3.37253	-2.65133	-2.86108	-2.18732
6.11599	0.000270065	UBE2QL1	3.10706	3.51841	3.18672	-2.8416	-1.90487	-1.11087
5.98598	2.60458e-05	SYT4	3.38315	3.32393	3.46842	-1.92638	-1.49972	-3.14461
5.87292	0.00377171	BTBD17	1.47508	2.01113	3.42742	-1.25462	-2.3667	-2.3667
5.79534	0.00112834	RGS4	2.61279	3.05797	3.04194	-2.18529	-2.84593	-0.474627
5.77273	0.00264799	DEFA5	2.74694	3.65202	2.15343	-2.5029	-1.56617	-1.55611
5.73051	0.000243039	SCN7A	1.44629	1.72109	1.86848	-2.12273	-2.12273	-2.12273
5.72821	8.24025e-05	SCG3	2.95072	3.12949	2.71829	-2.04768	-3.23714	-1.40893
5.71583	0.000544163	EDN3	2.95726	2.54027	2.6867	-2.87113	-1.9344	-1.35756
5.70992	0.000577369	GALR1	2.01132	2.48938	2.36219	-1.49636	-1.49636	-1.49636
5.68274	0.000667663	DCX	2.36565	2.60576	2.80541	-0.791166	-1.90325	-1.90325
5.48119	0.000449404	ST18	2.49102	2.78107	2.52071	-0.953322	-2.91825	-1.66042
5.47189	0.000117957	CADPS	2.18886	2.3751	2.35134	-1.25476	-1.25476	-1.25476
5.39902	0.000794836	SLC6A17	2.62161	2.26132	2.692	-1.85362	-0.607956	-1.85362
5.37936	0.00302844	MGAT4C	2.2257	3.06799	1.30732	-0.728563	-2.18398	-2.18398
5.24021	3.60891e-05	SCG2	2.83463	2.85657	3.14539	-2.23198	-1.86118	-2.42239
5.2111	0.000692167	UNC13A	2.07676	2.27142	2.94834	-2.52127	-1.58454	-1.26343
5.17598	0.000721634	GRIA2	2.00467	2.06946	1.38799	-2.47056	-2.47056	-0.956991
5.1318	0.00762175	CHGA	2.79008	2.147	4.27123	-0.359349	-2.29327	-2.92062
5.12742	0.000494312	FSTL5	2.40082	2.0405	2.40716	-1.89897	-0.843524	-2.55962
5.09496	0.000994775	PTN	1.36673	1.54922	1.77095	-2.52393	-2.52393	-1.2661
5.06282	0.00358023	KCNK3	2.3222	1.73965	2.74201	-2.24609	-2.24609	0.125213
5.04453	0.000462254	CALHM5	1.84651	1.71937	2.0954	-1.60573	-1.72328	-2.26637
5.02173	0.000726571	ELAVL2	1.91111	3.04974	2.46338	-1.39517	-1.39517	-0.448381
4.96579	0.00139063	CBFA2T3	1.96597	1.76652	2.78529	-2.54095	-1.60423	-1.28312
4.87084	0.000450168	DEFA6	2.44695	2.39457	1.78736	-1.29183	-1.29183	-0.742126
4.86315	0.00229585	TMEM178B	2.29265	2.64506	3.15431	-0.900671	-0.512785	-2.01275
4.73677	0.000301714	KCNF1	1.56549	1.66698	1.67842	-1.56508	-1.68263	-2.22572
4.70858	0.000310037	SSTR5	1.66914	1.87713	1.98083	-1.01659	-1.01659	-1.01659
4.62962	0.00262436	XKR7	1.59252	1.93824	2.16838	-2.09186	-2.09186	-0.00558375
4.59722	0.000625751	AL161734.1	1.86252	1.54299	1.78919	-1.0293	-1.0293	-1.0293
4.56099	0.000762164	LMX1B	1.36089	1.56887	1.28937	-1.32484	-1.32484	-1.32484
4.51655	0.00115954	NFASC	2.13938	1.7373	1.8525	-1.67521	-2.33585	-0.605127
4.42269	0.00213457	CDK5R2	2.18059	2.58284	1.63193	-0.786619	-1.44726	-0.897555
4.41849	0.00427307	CHRNA2	2.25239	1.30563	2.31694	-0.0408877	-2.53819	-1.5914
4.415	0.000225979	INA	2.23446	2.67093	2.1894	-2.43079	-0.951194	-1.81215
4.39633	0.00591819	COL16A1	1.87123	0.873855	2.29057	-3.01884	-2.08211	-0.647532
4.35488	0.00395527	ADD2	2.61802	1.78125	1.77696	-1.45307	0.0468969	-1.45307
4.3494	0.00987516	COL9A1	1.13098	1.22916	2.6321	-1.59872	-0.806784	-2.7108
4.33316	0.00595427	SOX21	1.6397	1.87106	0.412115	-2.20209	-2.20209	-0.688521
4.31533	0.00661463	SCGN	1.66221	2.66385	3.24098	-1.83064	-0.991317	-0.977716
4.30655	0.00468101	NRSN1	1.85292	1.11894	2.25908	-0.341274	-1.45336	-1.45336
4.30345	4.19305e-05	AL032819.3	2.40854	2.47483	2.81888	-1.86867	-0.978237	-1.79786
4.26574	0.00269634	FAT3	1.31711	1.82152	1.85866	-3.25118	-0.773267	-1.73761
4.25801	0.00290865	ERICH3	1.39485	1.29735	2.26583	-1.49698	-1.49698	-0.550188
4.2023	0.00838502	SYT5	1.70404	1.24711	2.58913	-1.07894	-1.73958	-0.792794
4.18604	0.000885182	CELF3	2.39532	2.34198	2.10785	-1.86011	-2.06987	-0.706326
4.13825	0.01332	RUNX1T1	2.29372	2.97353	1.33742	-0.0866082	-0.88243	-1.81916
4.07985	4.08805e-06	CCDC154	2.31779	2.65225	2.58341	-1.61487	-1.48048	-1.48531
4.07967	0.00544421	TAC1	1.58188	2.66532	1.73979	-0.378156	-0.947146	-1.49024
4.02441	0.00722311	KLK12	1.60847	2.25355	1.6211	0.356233	-1.37632	-1.37632
3.93636	6.87786e-06	ASCL1	2.03627	2.15478	2.37474	-2.12792	-1.20951	-1.86558
3.90841	0.00807229	ESRRG	1.79304	1.69206	1.44255	-0.936667	-2.04875	-0.790914
3.86371	0.00287748	GCK	1.89255	2.1395	1.96523	-0.734155	-0.130144	-1.84624
3.79913	0.000588648	SYP	1.56353	1.63178	2.55204	-1.16042	-1.36877	-2.6329
3.79785	0.00027899	DLL1	1.45536	1.613	2.0359	-1.70283	-1.19433	-2.73931
3.77086	7.15144e-05	KIF19	1.73994	1.81871	2.01725	-1.97063	-1.55374	-1.79582
3.72023	0.000292116	DLL3	1.69359	2.00862	2.38693	-1.63199	-1.5027	-1.68853
3.66538	0.007617	DISP2	1.64043	1.5967	1.51529	-2.34326	-0.843295	-0.829694
3.66265	0.00221885	FAM13C	0.887568	1.82178	1.20675	-1.89541	-2.01296	-1.04248
3.66144	0.00673777	CELA3A	1.6754	1.35587	1.60208	0.238998	-1.21642	-1.21642
3.63595	0.0157412	AP000697.1	1.13513	0.635306	1.42958	0.22803	-1.93699	-1.93699
3.61079	0.00775285	CACNA1B	1.09654	1.83459	2.23758	-0.683197	-0.295311	-1.79528
3.58923	0.000521006	CACNA1A	2.45159	2.01811	2.51652	-2.28734	-0.41881	-0.827408
3.55631	0.0126242	NEUROD4	1.3144	1.61536	1.5394	-1.37133	-1.37133	0.359391
3.55606	0.00308897	AL139807.1	0.797982	1.17811	1.9786	-1.05288	-1.57157	-1.95859
3.51919	0.00571716	SMIM32	1.69242	1.23549	1.47882	-1.09056	-1.7512	-0.237637
3.50108	0.0022619	PTPRZ1	2.16846	2.35519	0.897458	-1.35933	-1.83343	-1.66294
3.45624	0.0203564	MYT1	1.92885	1.93089	1.11739	-1.96181	-0.716146	-0.448239
3.43677	0.00851896	SLC38A11	1.27921	2.06072	0.845757	-2.95022	-2.11089	-0.0102432
3.40985	0.00166249	SNAP25	1.90865	1.38068	2.12841	-1.11509	-0.839004	-0.828943
3.3675	0.0372715	MYCNOS	1.74905	-0.170499	-0.533648	-1.48332	-1.48332	-1.48332
3.33262	0.000613571	ADRA2A	1.39463	2.21469	1.8556	-0.942959	-2.44573	-0.679432
3.29527	0.00787926	CD200	1.57673	1.71195	1.71214	-2.36119	-0.6451	0.0101141
3.28315	0.0380329	ADAMTSL2	1.02985	0.0336649	2.11839	-0.222389	-1.95494	-1.40523
3.2794	0.00174365	VAV3	1.38915	1.39126	1.14013	-2.48192	-1.11609	-1.50772
3.25117	0.000386051	GNAO1	1.72613	1.4653	1.50655	-0.662841	-1.80143	-1.57067
3.21229	0.00210824	SCD5	1.1014	1.6775	1.38533	-2.71318	-1.15451	-0.658931
3.19996	0.0240817	FGF17	0.51671	1.29528	1.67259	-0.310814	-2.27574	-0.762174
3.19913	0.00495843	GNG2	1.51164	2.16559	0.72509	-1.63096	-1.84072	-0.715073
3.19135	0.0219799	LINC01285	0.404239	0.646605	1.25894	-1.38033	-0.795309	-2.04097
3.11235	0.0170137	UNC80	1.19718	1.5855	2.0613	0.476379	-0.551821	-1.48855
3.1119	0.00527894	ADGRB1	1.87244	1.69404	2.65648	-0.466104	-1.26193	-0.112373
3.07556	0.00769169	NAP1L3	0.948922	0.654186	1.22198	-1.29574	-0.763629	-2.91105
3.05271	0.00641848	CPLX2	2.06474	1.4225	2.34437	-0.909613	-0.729864	-1.29068
3.02681	0.0131899	UGT2B15	1.64586	1.64777	1.96099	-1.33892	-0.795832	0.896898
3.0221	0.000702158	SH3RF3	1.04943	1.5366	1.58446	-1.10868	-1.34126	-1.32766
3.02176	0.00695112	ERICH5	1.16636	1.60716	2.23463	-2.19679	-1.08955	-0.0841805
2.99618	0.0434128	PGBD5	1.08907	2.01663	0.804519	-0.0343816	-2.80158	0.190609
2.9732	0.00701725	RIMS2	0.693745	1.41486	1.17147	-0.413447	-1.44165	-1.82867
2.95138	0.0344508	AC087379.1	-0.0923198	0.907056	0.931233	-1.88727	0.182997	-1.88727
2.95061	0.0369057	AC120049.1	0.969544	1.34303	1.80156	0.664627	-0.602608	-2.10258
2.94819	0.00122817	PTPRN	1.43053	1.10595	2.103	-1.59698	-0.966607	-1.15279
2.89472	0.00468921	CYTL1	1.09208	1.7173	1.19397	-0.60361	-1.85525	-1.18149
2.89076	0.000816435	MAP6	1.65481	1.56951	1.90983	-1.00608	-1.64616	-0.45618
2.87621	6.56377e-06	GUCY1A2	1.46441	1.83873	1.44488	-1.11138	-1.21094	-1.48589
2.86959	0.0112148	RIC3	1.17497	1.53893	1.10248	-1.61748	-0.680755	-0.103914
2.8497	0.0367605	RHBDL3	1.04584	1.16294	1.3861	-0.412553	-0.278973	-1.52463
2.82521	0.0186367	INHBA	0.185908	0.945785	1.10628	-1.83918	-1.95673	-0.580393
2.79491	6.87846e-05	MIAT	1.61937	1.95212	1.96411	-0.663539	-1.41684	-0.705754
2.78924	0.000805957	TMOD2	1.58046	1.44512	1.49806	-0.949763	-0.749941	-1.52764
2.75691	0.0143791	ZNF763	0.394473	1.16134	2.11803	-0.946875	-0.557403	-1.96501
2.7532	0.000219445	RET	1.6127	1.67725	2.19322	-0.271133	-1.23451	-0.971381
2.74984	0.000515198	CEACAM21	0.225909	0.102544	0.783136	-2.15495	-2.55774	-1.99815
2.70949	0.00441869	SEMA6B	0.795084	1.39718	1.82393	-1.68742	-0.664927	-1.05656
2.70374	2.32076e-06	SCGB3A2	1.51847	1.61436	1.24781	-1.31019	-1.32745	-1.07647
2.69928	0.00125964	SMOC2	1.25291	1.6922	1.11748	-0.649173	-2.07226	-0.895426
2.69307	0.000174438	NFIX	1.48492	1.53516	1.31323	-1.10088	-1.49323	-0.836237
2.68599	7.18387e-05	CACNA1E	1.14398	1.44053	0.910066	-1.10855	-1.53884	-1.83974
2.67698	5.94022e-05	NCAM1	1.74583	2.10513	1.59045	-0.768844	-1.3336	-0.408075
2.67616	8.17713e-06	PCDH17	1.23728	1.43008	1.50246	-1.25634	-1.32531	-1.23555
2.67495	0.0346945	SCNN1G	0.711914	0.529665	0.08148	-2.91594	-1.41597	-0.544634
2.66844	0.0225023	CNNM1	0.517773	1.02134	1.37758	-1.39206	-1.50961	-0.32198
2.6605	0.00558463	FGD3	1.05067	1.14387	2.2376	-0.461769	-1.74015	-0.642876
2.65414	0.0254639	TRH	0.748221	0.910422	1.53465	-1.66326	-1.38717	-0.237618
2.65034	0.0168539	LZTS1	0.0877347	1.38333	1.40533	-1.69683	-0.857508	-1.09964
2.64143	0.00489878	DNER	1.10872	0.985305	1.57256	-1.79966	-0.744208	-0.540872
2.61668	0.000215601	PLCL1	1.55416	1.8782	1.70592	-1.1588	-0.276606	-1.13222
2.61544	0.00111463	PHYHIP	1.32614	1.48856	1.61682	-1.28953	-0.525637	-0.825525
2.60107	0.0337704	SOX21-AS1	0.164998	0.696164	1.61469	-0.879329	-1.44832	-1.04462
2.58876	0.00167193	PCDH18	1.35491	1.8759	0.707623	-0.945067	-1.59137	-1.09621
2.58588	0.00104857	TRIL	1.19378	1.13622	1.79537	-0.409589	-1.20336	-1.50359
2.57926	0.00342911	LINC01896	0.64246	1.1163	1.85277	-0.954758	-1.39144	-1.05964
2.57575	0.0051921	KLHL14	0.651894	1.10097	0.574844	-0.626709	-1.54607	-1.84494
2.57497	0.0209723	NSG2	0.619915	1.98357	2.02709	-1.64459	-0.852648	0.148883
2.5606	0.0103364	RAB39B	1.50288	1.76114	1.77507	0.629118	-0.431304	-1.70383
2.55229	0.0321715	MCCC1-AS1	0.924849	0.37104	0.453576	-2.703	-1.20304	-0.207851
2.5145	0.00251392	GPR158	1.65649	1.51893	0.875726	-0.710463	-1.445	-0.739814
2.50706	0.000449404	IGFBP7	1.47638	1.17436	0.648214	-0.752619	-1.66628	-1.55966
2.49269	0.00537312	POU3F2	1.22019	2.15022	1.57715	-0.552713	-0.813711	-0.481909
2.49256	0.0104566	ZNF488	1.05826	0.673716	1.06534	-0.28131	-1.47077	-1.06707
2.48986	0.0264242	SERTAD4-AS1	0.521014	1.28704	0.713063	-0.331592	-1.24392	-1.2373
2.48979	0.0213731	C8orf34	1.36366	0.419204	1.05517	-1.26304	-1.83203	-0.00381148
2.48542	0.00055748	TAGLN3	1.2516	1.80186	1.27302	-0.450218	-1.25329	-1.09807
2.48517	0.00166249	NRXN1	1.51405	1.51619	1.35296	-0.847994	-1.81945	-0.0115245
2.47772	0.000146888	PCDHGA11	0.934496	0.936643	0.707398	-1.31723	-1.63067	-1.61184
2.47459	0.0266555	VGF	0.714838	0.662455	2.02631	-0.858927	-1.52398	-0.788123
2.47367	0.0046113	KLF2	1.22691	1.46112	1.2116	-1.56851	-1.14185	-0.438983
2.47346	0.00128631	NRN1	1.10659	1.07552	1.02553	-0.569035	-1.26597	-1.60551
2.46211	0.00300606	COL3A1	1.34125	0.887435	2.22275	-1.10341	-0.916386	-0.676226
2.45835	0.000513561	LFNG	0.734885	1.16078	1.35192	-0.459623	-1.72376	-1.5899
2.45217	0.0116773	MYOCD	1.1799	0.877361	1.40942	-0.231756	-0.480591	-1.64698
2.45211	0.000105383	CRIP2	1.07708	1.37653	1.69015	-0.70486	-1.35751	-0.960442
2.45061	0.000159649	CDH2	1.22621	1.44357	1.00386	-0.693248	-1.81558	-0.951436
2.44719	4.19305e-05	COL9A3	1.42009	1.6149	1.86791	-0.840026	-0.958716	-0.549485
2.44642	0.0104068	ESRRB	0.262321	0.656094	1.13608	-2.06182	-0.818444	-1.2089
2.44259	0.00254663	LINC02253	1.64542	1.48712	0.980336	-1.20576	-0.692775	-0.799381
2.40402	8.85119e-05	NRCAM	1.64653	1.74556	1.13638	-0.786106	-1.04607	-0.763428
2.40383	0.0418986	HDHD5-AS1	0.689221	0.107349	0.618819	-1.88125	-0.635593	-0.934466
2.38916	0.0352664	MRC1	1.51698	1.51885	1.44449	-1.27548	-0.338749	0.960344
2.38585	0.0372715	GADL1	1.33913	1.75555	1.44473	-0.892049	-1.0096	0.942462
2.38063	0.0399243	AL359258.2	1.20726	0.0852327	1.18808	-0.906344	-0.457742	-1.81205
2.38006	0.00091192	INHBB	1.11047	1.22809	1.769	-1.45313	-1.1633	-0.313916
2.37859	0.0167632	C1QL1	0.461434	1.24	0.748177	-1.67038	-0.260754	-1.38423
2.37535	0.000321293	LRRIQ1	1.18394	1.22001	1.13486	-1.55284	-0.666189	-1.11747
2.37282	0.0482117	GOLGA7B	0.688658	0.882901	1.92906	0.992168	-1.5607	-1.15701
2.37002	8.47999e-05	RIMBP2	1.1535	1.51244	1.2943	-0.906256	-1.39989	-0.731888
2.36825	0.00325049	SLC7A3	0.980112	1.25591	1.06007	-2.10417	-1.37197	-0.0418545
2.36007	6.87846e-05	ADAMTS6	1.05742	1.21632	1.12031	-1.00895	-1.17533	-1.41152
2.31156	0.000266564	TUSC1	2.80521	2.84214	3.55281	0.70677	1.04004	0.624148
2.31066	5.65932e-05	PDE4B	1.35785	1.30712	1.14697	-1.09952	-0.882489	-1.05078
2.26364	0.0219834	SYNPR	1.38413	1.13261	0.166171	-0.388777	-1.30813	-1.29596
2.25351	0.0171541	PNMA8C	1.25607	1.18011	0.637906	-0.520881	-0.260206	-1.42659
2.23908	0.00115954	KCNN1	0.612487	1.44048	1.13931	-1.70906	-1.18583	-0.555485
2.23125	0.00120919	OPRD1	1.03622	1.39196	1.35951	-0.483569	-1.109	-1.08931
2.22421	0.00729864	SHISAL2B	0.148037	1.54181	0.847078	-1.33835	-1.04027	-1.3405
2.22152	0.0104999	MAST4-AS1	0.754356	0.978447	0.679084	-1.73947	-0.900144	-0.480683
2.18982	0.000140599	CHST6	0.879984	1.16686	1.48963	-0.766492	-1.01017	-1.14144
2.18301	0.00246147	ADAMTS16	1.11705	1.00136	1.77074	-1.19796	-0.651279	-0.464737
2.17274	0.0234793	CTNNA3	1.70394	1.45462	0.306813	-0.958285	-0.703898	-0.836933
2.17231	0.012525	AL139384.2	0.990148	0.44024	0.846441	-0.998055	-0.953505	-1.19564
2.14953	0.00509568	RNF165	0.835186	1.19086	1.05781	-2.15281	-0.736451	-0.332211
2.14876	0.022046	MEP1B	0.705204	0.485045	0.910172	-0.975167	-1.15052	-0.829414
2.14224	0.00296342	CCKAR	0.639946	0.566112	0.69976	-0.743641	-1.40964	-1.70952
2.12484	0.00186493	LINC00327	0.786872	1.04599	1.01997	-0.668821	-0.857005	-1.46785
2.12451	0.000105383	ABCA8	1.2276	1.42564	1.38856	-1.19905	-0.866081	-0.282617
2.11207	0.00112093	AR	0.946359	1.16603	0.976046	-1.46843	-0.375603	-1.23822
2.11021	0.0237848	CAMK2B	1.2813	1.4435	1.36576	-0.335403	-0.545159	-0.277252
2.10891	0.044341	NKAIN2	1.16919	1.80796	0.514798	0.179742	-1.04855	-0.727441
2.10889	0.0265705	AC108047.1	0.559044	0.560935	1.52577	-0.367849	-1.08712	-1.07494
2.10081	0.00872739	TRIM58	0.441117	0.0955192	0.978626	-1.38516	-1.27982	-1.43066
2.08056	0.00275335	PDE1A	1.19553	1.0113	1.15869	-0.867592	-0.47812	-0.913092
2.07633	0.0212007	AC124016.2	0.9525	1.31039	0.87449	-1.56327	-0.0836753	-0.755926
2.07613	0.00144952	STXBP6	1.02699	1.48234	0.944631	-0.53579	-1.00466	-0.904592
2.0733	0.00132509	PTPRR	0.25693	0.822809	0.491549	-1.64393	-1.70203	-1.07743
2.06492	0.00599286	TLL1	1.38319	1.33947	0.829785	-0.435482	-1.10053	-0.364679
2.06348	0.0219069	AC073130.2	1.01329	0.0986031	0.548298	-1.94572	-0.262416	-1.54424
2.0624	0.0163468	CEP83-AS1	0.748588	0.502915	1.54908	-0.75123	-0.767687	-0.970211
2.06234	0.0110812	GNG4	1.12584	1.08289	0.975472	-2.14711	0.0862971	-0.728388
2.06224	0.0397815	AL603839.3	0.463042	0.27258	1.00672	-2.44533	0.236267	-1.37525
2.04925	0.017719	CNTN3	0.357872	0.969324	-0.154531	-1.76241	-0.970476	-1.36093
2.03613	0.000386051	CHGB	1.44105	1.53338	1.32211	-0.292543	-1.02927	-0.276938
2.03192	0.000287344	SMO	0.77264	1.00446	1.16252	-1.26819	-1.42672	-0.408709
2.01947	0.0150435	C4orf48	0.0854971	0.494409	1.83272	-1.83223	-0.858099	-0.938436
2.00713	0.000643355	BMP7	0.78868	0.972341	0.948509	-0.741522	-1.47869	-0.924531
2.00403	0.000310118	SMTNL2	0.861852	0.710119	1.10635	-1.02212	-1.17714	-1.00243
2.0018	0.00036043	NHS	1.03724	1.43782	0.61977	-0.596583	-0.962803	-1.26025
2.00067	0.023642	RNF223	0.559282	0.89542	0.657704	-0.451096	-0.878135	-1.69056
1.99487	0.0302869	NPHS1	0.609866	0.611712	0.742636	-0.343314	-1.13914	-1.12907
1.99408	0.0133143	BCL11B	1.06915	1.07128	0.0629102	-1.66453	-1.68392	-0.176223
1.9922	0.000132268	ATP2A3	0.923091	0.98724	1.50695	-0.985477	-0.794606	-0.757221
1.98769	0.00194995	STMN3	0.742886	1.37442	1.35796	-0.525566	-0.835627	-0.817019
1.98497	1.62026e-05	CALCA	1.14421	1.26212	1.21288	-0.582029	-0.699295	-0.983104
1.98286	0.00500385	SYT8	0.675629	0.33801	1.14687	-1.65277	-0.860808	-1.10287
1.98085	0.000178402	PTGS2	1.06971	1.3453	0.549417	-0.824547	-1.14357	-0.98342
1.97306	4.87802e-05	CRISPLD1	0.904664	1.06897	0.962047	-0.680368	-0.852232	-1.36691
1.97098	1.46077e-05	SIM2	0.758758	0.720382	0.743103	-1.3779	-1.27043	-1.02436
1.96532	0.000332349	CYYR1	0.987415	1.08533	0.469547	-1.33393	-0.985044	-0.990792
1.95905	0.000391935	KIF5C	0.65376	0.640627	1.34271	-0.704814	-1.21466	-1.207
1.95611	0.00112355	SERTAD4	1.07762	1.60611	0.926509	-0.470005	-0.474252	-1.12911
1.95101	0.0470612	C2CD4C	0.596908	0.530312	1.27748	-2.35735	-0.406926	-0.387907
1.94661	0.00107893	ELF5	1.12128	1.40123	1.46503	-0.524541	-0.345684	-0.828827
1.93792	0.00586484	TMPRSS3	0.791494	0.471832	0.674447	-0.875352	-1.44364	-1.01875
1.93687	0.028614	GDA	0.598015	0.600031	-0.366404	-1.63095	-1.5864	-1.00009
1.92849	1.21302e-05	DDC	1.02894	1.1651	1.1835	-0.647157	-0.69988	-1.01488
1.92069	0.00383735	ADAMTS14	1.90795	1.56468	1.39224	0.418401	-0.248487	-0.755934
1.91047	0.0234793	LRRC55	0.780977	1.05578	0.703261	-0.290739	-1.07195	-1.05732
1.90701	0.00165385	RNF152	1.2382	1.2992	1.3603	0.194716	-0.639102	-1.00926
1.90607	1.22829e-05	FMN2	1.0635	0.971456	1.20072	-0.983338	-0.794493	-0.695401
1.90466	0.00292537	MT1X	0.673997	1.14164	0.95355	-1.64788	-0.363305	-0.800579
1.89553	0.0163468	ASXL3	0.973316	1.15581	0.845464	-1.46192	-0.220214	-0.546033
1.89085	0.000878094	ZBTB8B	0.727126	0.829772	0.91395	-1.66497	-0.552643	-0.913002
1.88814	0.000112649	ESPN	0.293205	0.828683	0.781086	-1.16519	-1.34846	-1.2016
1.88638	0.00465353	TMEM63C	1.14914	1.73588	1.25588	-0.365804	-0.649959	-0.0988083
1.88238	0.000137026	EFR3B	0.798455	1.00551	1.11582	-0.86812	-0.930543	-0.85775
1.87354	0.0475811	PCDHGB2	0.368547	0.843943	0.874329	-2.12528	-0.566605	-0.0710245
1.87203	0.00479054	ABLIM2	1.35495	1.01143	1.51143	-0.920401	-0.503509	-0.0730991
1.86881	0.00666032	FBF1	0.903258	0.483701	1.3842	-0.786854	-1.3422	-0.423662
1.86382	0.00109141	CPA6	1.35612	1.20302	0.814577	-0.57813	-0.523288	-0.973406
1.85163	0.0254448	SOSTDC1	1.37109	1.44032	0.0286102	0.00478327	-1.41257	-0.93032
1.84436	1.46077e-05	AMOT	0.760572	0.86228	0.793925	-1.00921	-1.05095	-1.02099
1.83026	7.8825e-05	EREG	1.37862	1.60493	1.01897	-0.560757	-0.450275	-0.481985
1.82717	0.0139172	WDR63	0.653298	1.01269	1.09529	-1.59784	-0.443011	-0.338201
1.8254	0.000243265	ZMAT4	1.07099	0.971064	0.922938	-1.13321	-0.81185	-0.514367
1.82517	0.000151286	AMIGO2	1.29263	1.67453	1.06581	-0.486441	-0.522501	-0.401659
1.81568	0.0013512	TRAM1L1	0.876139	0.932026	1.17539	-0.454658	-0.775246	-0.98582
1.81565	0.01508	ZNF781	0.832351	1.33125	0.916812	-0.784351	-0.335749	-0.509045
1.80984	0.00228258	KCTD16	0.235302	0.462308	0.168551	-1.18614	-2.28909	-0.924378
1.80843	0.0155782	AC009318.2	0.636092	1.18988	0.900852	-0.800311	-0.755762	-0.336301
1.80595	0.0161639	L1CAM	0.675851	1.26239	0.767082	-0.395864	-1.17708	-0.521861
1.80093	0.0014366	CTXN1	0.334525	1.02699	1.51504	-0.671513	-0.761757	-1.02706
1.80085	0.0013512	CDH4	0.816488	0.44591	0.567059	-0.715139	-1.48242	-1.11775
1.79683	2.41356e-05	LDOC1	0.380805	0.628702	0.32762	-1.46694	-1.28331	-1.29905
1.79334	0.000691444	SALL3	0.554601	1.18619	0.503594	-1.24689	-0.832016	-1.05314
1.79105	0.00230958	CFAP54	1.21671	1.17376	0.919869	-0.00456889	-0.814929	-0.88324
1.78572	0.00730599	AC091588.1	0.84072	0.965609	0.47819	-1.66958	-0.579061	-0.560584
1.78089	0.0353155	LINC02266	0.741634	-0.0144117	0.904116	-1.24657	-0.224075	-1.44415
1.78085	4.8787e-05	TPPP3	1.03046	0.972104	1.48614	-0.675369	-0.531409	-0.639509
1.77829	0.0415911	FAM217A	0.824959	0.579252	0.706212	0.250664	-2.16083	-0.500937
1.77423	0.000158399	ADAMTS7	0.588051	0.686705	0.905123	-0.855764	-1.05082	-1.11135
1.76692	0.00787926	WNT9A	0.259958	0.659191	1.08601	-1.31384	-1.38392	-0.323779
1.76629	0.010375	CCDC129	0.581599	1.09004	1.20778	-0.685841	-0.580505	-0.564488
1.75931	2.03343e-05	MAP2K6	0.802133	0.979832	0.743427	-0.883554	-1.01016	-0.833948
1.75497	0.000388206	STUM	0.627804	0.93971	0.914678	-0.646805	-1.30782	-0.694253
1.75361	0.0236844	AC004130.1	0.136141	1.16848	1.14501	-1.20652	-0.0958297	-1.13572
1.74882	0.00767516	ASCL2	0.951308	1.06439	0.272487	-1.17854	-0.97872	-0.524572
1.74717	0.0166761	PCDHB5	0.206283	-0.00833641	-0.573548	-1.41877	-2.84859	-1.02028
1.74545	0.000626407	PRSS35	0.946322	1.34925	1.00576	-0.765954	-0.663446	-0.444529
1.74483	0.0232742	LMO2	-0.410194	0.623502	0.633083	-1.08661	-1.78355	-1.04044
1.74067	0.000243265	ROBO2	0.741062	0.765706	0.618668	-0.802899	-1.41916	-0.75456
1.73526	7.65164e-05	HEG1	0.980897	1.29405	1.29886	-0.405004	-0.686198	-0.491024
1.72952	0.0298347	DNAAF3	0.319129	0.968497	1.08481	0.329473	-1.66751	-0.856631
1.72307	0.0377656	TRPM3	0.734206	1.04924	0.564702	-0.655292	-1.38983	-0.301654
1.72179	0.000757015	EGR3	0.635104	0.743443	0.798948	-1.22597	-0.513963	-1.19463
1.69939	0.00437038	LINC00540	0.234238	-0.215957	0.428691	-1.35351	-1.24351	-1.73458
1.69425	0.0134016	ANKRD45	0.966635	1.32366	1.01358	-0.163304	-0.310376	-0.947888
1.68547	2.41356e-05	ADAMTS19	0.792424	0.741516	0.611988	-1.05561	-0.782855	-1.07107
1.67683	0.00180401	HES4	0.206961	0.416433	1.12874	-0.672591	-1.04004	-1.4338
1.67619	0.0210591	RASAL1	0.389372	0.625758	1.48534	-0.914517	-0.984593	-0.320545
1.67582	0.0276869	AC091078.1	1.46757	1.32287	0.527063	-1.01494	0.00755466	-0.234537
1.67252	0.0169751	MYZAP	0.403103	0.482956	0.67892	-1.29595	-0.847345	-0.665084
1.67247	0.000251678	CSRNP3	0.803832	1.01311	0.729456	-0.435029	-0.952387	-0.980179
1.6694	0.0153773	NRG1	0.176281	1.26378	1.16434	-0.76459	-1.0159	-0.43613
1.65699	0.0316999	AL645608.8	0.713829	0.715804	0.637161	-0.697825	-1.41709	-0.0535486
1.6536	0.0136109	C2CD4B	1.19612	1.04217	0.831365	-0.732068	-0.718373	-0.0805809
1.64899	7.87316e-05	PKP3	0.430741	0.424685	0.933964	-1.09506	-0.908294	-1.14804
1.6402	0.00372588	LRRC10B	0.388571	0.313427	0.448051	-1.33029	-1.43227	-0.899929
1.63942	0.00104811	RBP1	0.362252	0.531075	1.37045	-0.920373	-0.934749	-0.771821
1.63936	0.0155753	C14orf39	0.449868	0.639454	0.409071	-1.7387	-1.11195	-0.278766
1.6214	0.0429999	KIF5A	0.450679	1.55166	0.810499	-0.346046	-0.0648129	-1.25424
1.61995	0.0190934	FNDC5	1.60061	1.72718	0.397377	-0.0671942	-0.43888	-0.469807
1.61559	0.00991933	SGIP1	1.00663	1.27775	0.641868	-0.764968	-0.670593	-0.188346
1.61383	0.0328641	TRPV6	0.557766	0.422386	1.47591	-0.920927	-0.815591	-0.170959
1.60467	0.0241982	ADGRB2	0.724127	0.75936	0.970782	-0.494776	-0.343307	-1.1904
1.59948	0.044951	AC099850.1	0.314145	-0.185681	1.00483	-1.02542	-1.25801	-0.671694
1.59861	0.0130138	SPATA12	0.259879	0.728812	0.705344	-0.715249	-0.83735	-1.20201
1.59746	0.000162267	COL4A1	0.650464	0.712907	0.950921	-1.04042	-0.934329	-0.517578
1.58697	0.0485598	ADAMTS20	0.152043	0.443181	-0.0916923	-0.363869	-1.75676	-1.2717
1.58657	0.000932819	NSG1	0.419176	0.879458	0.979	-0.952465	-0.837472	-0.65595
1.57245	0.0272968	AL450322.2	1.23813	0.530097	0.491206	-1.33499	-0.802881	-0.0751452
1.57039	0.00281813	LINC01515	0.809973	0.79	0.115535	-1.38021	-0.635432	-0.992676
1.56212	2.88981e-05	SEMA3E	1.02408	1.0064	1.1079	-0.571189	-0.373282	-0.597692
1.56054	0.0104852	AP3B2	1.15001	0.33893	0.603708	-0.595212	-0.803792	-0.877804
1.55939	0.0163594	MIR503HG	0.927498	0.613707	1.74586	-0.890449	-0.405039	0.0408326
1.55782	0.00785902	LPAR4	1.03295	1.0351	0.487522	-1.32741	-0.607251	-0.17383
1.55613	7.43961e-05	LIMD2	0.712542	0.966112	0.873626	-0.49382	-0.956487	-0.606413
1.55445	0.00061448	BAMBI	0.66635	0.627581	1.00722	-0.843384	-0.535686	-0.90799
1.55344	0.000162267	WNT7B	0.944557	0.597495	1.2147	-0.608782	-0.64068	-0.633374
1.55004	0.0116095	FSIP1	0.332828	0.965288	0.655144	-0.719785	-1.2507	-0.380409
1.54362	2.88981e-05	CTNND2	0.871774	0.95532	0.605417	-0.862493	-0.572168	-0.77678
1.5408	0.000990325	SLFN12	0.693089	0.766327	1.37998	-0.558881	-0.359363	-0.795685
1.54053	0.00275304	HAS3	0.990134	1.22663	0.078427	-0.693706	-0.839979	-0.785667
1.52298	0.00055748	ABCC8	1.42086	1.35592	1.48857	0.10636	-0.147034	-0.167232
1.52185	0.0110551	ZCCHC18	0.295664	0.792312	1.1452	-0.49001	-0.804918	-0.785988
1.51383	0.0037086	AC016705.2	1.12074	0.798939	0.388838	-0.368599	-0.905015	-0.823819
1.50944	0.0273431	SPDEF	0.738703	0.6339	0.895833	-0.285298	-0.355374	-1.13307
1.50775	0.000243265	NCKAP5	0.928307	0.90273	1.1903	-0.429086	-0.28068	-0.724248
1.50642	0.000616404	MTCL1	0.786163	1.28133	1.36913	-0.167601	-0.21535	-0.62762
1.50255	0.0319491	TERC	0.221546	0.77533	0.821027	-0.937726	-0.766256	-0.434455
1.50117	0.0048641	NKAIN1	0.704339	1.18028	0.84369	-0.156981	-0.813233	-0.595686
1.49783	0.0154031	GALNT16	0.194825	0.583736	0.186167	-1.43552	-1.27868	-0.588215
1.49733	0.000160548	BAAT	1.14648	1.29044	0.856642	-0.429877	-0.460209	-0.299497
1.49349	0.00929381	SCUBE2	1.12588	1.06791	0.871112	0.0193663	-0.784239	-0.444544
1.49081	9.41745e-05	IRX1	0.691907	0.963134	0.805836	-0.612903	-0.60625	-0.74797
1.48911	0.015246	AC114760.2	0.431315	0.479131	0.91908	-1.0093	-1.0287	-0.281921
1.48695	0.00141206	PALM	0.537591	0.657121	1.044	-0.683719	-0.761741	-0.74095
1.48411	0.00082525	F2R	0.594072	0.721765	0.403847	-1.10664	-1.10032	-0.520058
1.48406	0.0240515	TEX15	0.978722	1.31939	0.513734	-0.207058	-0.873053	-0.186818
1.4832	0.0357592	ACRBP	0.633993	0.314358	0.691671	-1.29173	-0.282801	-0.885355
1.48205	0.000172755	TMEM47	0.320912	0.739224	0.434008	-0.782123	-1.16846	-0.940852
1.48145	0.00231847	A4GALT	0.357077	0.23124	0.556617	-1.34474	-0.953781	-0.933782
1.48033	0.00892538	RASGRF2	1.10724	1.27397	0.604557	-0.427517	-0.375989	-0.530558
1.47397	0.0141556	PKHD1	0.910879	1.00046	0.309726	-0.596893	-0.919203	-0.549979
1.47224	0.0344029	SOBP	1.00194	0.694846	0.547602	0.0296265	-0.0763217	-1.72788
1.46711	0.0200591	NOL4	1.13002	1.46993	0.338782	-0.580259	-0.497783	-0.265719
1.46643	6.87846e-05	RAB3B	1.12424	0.909169	1.06459	-0.299636	-0.71885	-0.246028
1.46585	0.00145484	APLP1	0.391562	0.213173	0.906033	-0.987468	-1.06777	-0.769862
1.45726	9.41745e-05	KCTD12	0.922707	0.975214	0.448689	-0.645726	-0.646601	-0.727993
1.44545	0.0181147	ADCY2	0.669645	1.22943	0.704504	0.105306	-0.892172	-0.578301
1.4427	0.000139954	LTBP1	0.479569	0.559174	0.908345	-1.00975	-0.716687	-0.667004
1.43697	0.0134016	FRRS1L	0.87612	0.908572	1.07232	-0.776501	-0.386101	-0.117434
1.43497	0.0385403	FAM72C	0.341246	0.385096	0.695844	-1.23254	-1.51053	0.168717
1.43343	0.00300191	PTPRB	0.638834	0.956444	0.48955	-0.484432	-0.901024	-0.717929
1.43178	0.000326787	MYCN	0.618159	0.339949	0.422599	-1.16546	-0.958498	-0.78718
1.42938	0.00164404	PDE10A	0.995493	0.989279	0.369497	-0.921332	-0.637961	-0.395229
1.42808	0.00039407	RAP1GAP2	0.578733	0.802341	0.698228	-0.550915	-0.716098	-0.888906
1.42487	0.0277323	CNTNAP3B	0.611393	0.700847	0.119004	-1.20728	-0.78062	-0.558928
1.42145	0.0306979	PRRT1B	0.692719	0.672124	1.03582	-0.701269	-0.709053	-0.304814
1.41975	0.00170524	WDFY4	1.10853	1.10478	0.835029	-0.290176	-0.346613	-0.518412
1.41876	0.00792013	EML1	0.783155	0.863301	0.529563	-0.517725	-1.49062	0.0479358
1.41663	0.00243503	NLRP1	0.885268	1.07999	1.17892	-0.642487	-0.238982	-0.145484
1.41395	0.00752211	ARHGAP28	0.818176	1.06987	0.352451	-1.13887	-0.288252	-0.549597
1.41278	0.0186322	HLA-DQB2	0.557739	0.800794	1.05923	-0.221524	-0.944581	-0.44254
1.41255	0.0449619	CD248	0.819755	1.40599	1.065	-0.709613	0.312882	-0.0787497
1.41208	0.0014366	RIMKLA	0.365562	0.673056	0.249879	-1.30691	-1.01558	-0.643931
1.41146	0.000240241	IGSF9	0.447161	0.724036	1.02801	-0.421219	-0.756118	-0.810491
1.41133	0.00410625	FSD1	0.199579	0.815229	0.355911	-0.705074	-0.75849	-1.25992
1.41132	0.0410979	RIPPLY3	0.488143	0.193407	1.12872	-0.332377	-1.56713	-0.164267
1.41118	0.00496897	LINC01106	1.1037	0.752284	0.682951	-1.13554	-0.42159	-0.128389
1.4107	0.0182408	B3GALT2	0.970372	0.35302	0.435626	-1.22286	-0.714351	-0.389445
1.40839	0.0284312	LRP4-AS1	0.469413	0.220116	0.832772	-0.163964	-0.939126	-1.07216
1.40757	0.00022263	PRICKLE1	1.13705	1.28478	0.997207	-0.194115	-0.20856	-0.360546
1.40189	0.00231562	SMAD9	1.09901	0.899839	0.239317	-1.027	-0.604815	-0.382266
1.39924	0.000146798	CASC15	0.812753	0.881416	0.61016	-0.598274	-0.727349	-0.534325
1.39816	0.00497718	SAMD15	0.749732	0.612497	0.94213	-0.232995	-0.393947	-1.05639
1.39155	0.00380712	NAT8L	0.65366	0.758813	1.58001	-0.60348	-0.357364	-0.215144
1.39149	0.00424965	AVPR1A	0.866748	1.03413	0.177367	-0.69028	-0.6637	-0.736486
1.38868	6.77628e-06	NR4A1	0.575883	0.456982	0.461426	-0.848505	-0.931762	-0.885775
1.38799	0.000176615	PLPPR1	1.27931	1.3302	0.997334	-0.262226	-0.289707	-0.00599956
1.38187	0.0459016	WNT11	0.474417	0.717196	0.842266	-0.628498	-0.614803	-0.47405
1.3794	0.000143633	TFCP2L1	0.209809	0.450335	0.401394	-1.19428	-0.775489	-1.1206
1.37694	0.0196721	CLIC5	1.20963	0.704959	0.937001	-0.670524	-0.375408	-0.127639
1.37621	0.018917	TTBK1	0.600401	1.09112	0.753289	-0.819159	-0.503499	-0.269251
1.37063	0.000887716	EYA4	0.750016	0.88968	0.439956	-0.556696	-0.585681	-0.846442
1.36953	0.0316999	LINC01659	0.969038	1.02349	0.7801	-0.272441	-0.865725	0.222448
1.36719	0.00300191	C3orf14	0.924902	1.00464	0.363782	-0.541486	-0.775785	-0.434378
1.35874	0.012982	PARD6A	0.20574	0.339058	1.1103	-0.853694	-0.667386	-0.769082
1.35831	0.00353793	GPC2	0.40019	0.68521	1.19979	-0.64431	-0.603993	-0.519556
1.35793	0.000312919	FOXC1	1.06949	1.28254	1.14488	-0.549602	-0.0770215	0.0235232
1.35712	0.00169414	COL4A4	0.448752	0.765918	0.920371	-0.762584	-0.643245	-0.493254
1.35692	0.00686382	HES6	0.142613	0.46216	1.15651	-0.733283	-0.692485	-0.864161
1.35077	0.000505465	MAF	0.4549	0.993733	1.0997	-0.591152	-0.380943	-0.519438
1.34582	0.0450007	LHX6	1.2231	0.962276	-0.012491	-1.27814	-0.211887	-0.33843
1.34577	0.0022339	ZDHHC14	0.728249	1.18401	0.991403	-0.444443	-0.508988	-0.101304
1.34544	0.000513704	TESC	0.500526	0.745576	1.17215	-0.454372	-0.59335	-0.547668
1.3447	0.0313908	GRIK5	0.36587	0.20453	0.968748	-0.540023	-0.537951	-1.05403
1.34453	0.0380329	CDH7	0.465787	1.26487	0.497002	-1.16838	0.3576	-0.962265
1.34434	0.0282079	FNDC10	-0.0293657	0.923271	0.340219	-0.556488	-0.64431	-1.31082
1.33944	0.00516542	SPON2	0.96661	1.09158	1.54053	-0.25997	0.320881	-0.401162
1.33801	9.07075e-06	WEE1	0.527786	0.681946	0.740709	-0.534433	-0.804067	-0.714333
1.33641	0.0469647	RHCE	0.0984158	0.514835	0.812697	-0.628388	-0.889386	-0.557585
1.33061	0.000742832	SYT17	0.445631	0.790651	0.630124	-0.513152	-0.916655	-0.622476
1.32905	0.0163972	C8orf48	0.367791	0.304322	1.11466	-0.743905	-0.582235	-0.682576
1.32806	0.0388782	C19orf73	0.489466	0.430122	1.28221	-0.312351	-0.382427	-0.708247
1.31887	0.023482	ADGRF2	0.586112	1.10144	0.336228	-0.579355	-1.05257	-0.217178
1.31309	0.00784664	NPTXR	0.671169	0.692399	1.21661	-0.249026	-0.172303	-0.783448
1.31287	0.0260104	SEPSECS-AS1	0.223754	0.920318	0.70572	-0.385626	-0.674916	-0.657674
1.31197	0.00036043	BCL2	0.687398	0.874467	0.67518	-0.353865	-0.6486	-0.628068
1.31068	0.0144061	MAPK8IP2	0.454464	0.85502	1.58323	-0.369576	-0.338363	-0.216978
1.31011	0.00490956	ANTXR1	0.833388	1.10037	-0.0189052	-0.749562	-0.443907	-0.841097
1.30824	0.041581	C9orf135	0.483906	0.785262	1.65466	-0.315167	-0.503352	0.0940661
1.30807	0.000544163	CAPS2	0.467228	0.32645	0.688294	-0.823357	-0.61551	-0.956921
1.30509	5.94022e-05	LBH	0.74492	0.919606	0.459523	-0.494181	-0.68458	-0.600714
1.30395	0.00160497	DACH1	0.872435	1.27537	0.701136	-0.515893	-0.264802	-0.263747
1.30098	0.000162809	SEMA3C	0.690443	0.70734	0.172206	-0.797902	-0.909455	-0.626846
1.30074	0.0231675	WDR49	0.681678	1.01782	1.07814	-0.0588018	-0.234325	-0.454697
1.29813	0.00209743	ST6GALNAC3	0.380379	0.825689	0.441064	-0.836608	-0.72723	-0.633238
1.29617	0.00203841	ANGPTL2	0.858031	0.926899	0.425354	-0.337699	-0.831991	-0.45236
1.29592	0.00164102	LRRC4	0.967984	0.687786	0.8187	-0.458709	-0.515498	-0.363314
1.29461	0.000852667	MATN2	0.855216	0.970269	1.11697	-0.758326	-0.147305	-0.065745
1.29375	0.00806085	DNAH6	0.89404	0.849511	0.145615	-0.474622	-0.650206	-0.787098
1.28649	0.00027281	GFRA1	1.07824	1.16683	0.518931	-0.277486	-0.533634	-0.276808
1.2835	0.00863131	PCDH7	0.255879	0.465749	0.723037	-1.21981	-0.446067	-0.694254
1.27979	0.0252618	CCDC173	0.788326	0.850138	-0.119768	-0.98098	-0.76314	-0.491529
1.27713	0.0011667	HBEGF	0.87142	0.552596	1.27622	-0.178281	-0.555486	-0.332155
1.27646	0.0177196	GPRIN3	1.22944	1.12988	0.0509768	-0.332201	-0.732748	-0.309408
1.27209	0.000638699	PODXL2	0.452243	0.514108	0.440589	-0.825693	-0.637284	-0.911702
1.26917	0.0264864	AFF2	0.988332	1.04108	0.372154	0.0276436	-0.152305	-1.09246
1.26868	0.000100961	ARNT2	0.598835	0.735903	0.733139	-0.761709	-0.47986	-0.511565
1.26395	0.00509063	FOXJ1	0.160198	0.406663	0.660395	-0.679325	-0.908077	-0.921072
1.26265	0.00807229	DSEL	0.471319	1.01612	1.25684	-0.476749	-0.069611	-0.431572
1.26048	0.0277093	IGDCC3	-0.16369	0.528326	0.60033	-1.36655	-0.413581	-1.01949
1.25956	0.00701576	MEF2C	1.06934	0.824449	0.535518	-0.608312	-0.660912	-0.0178737
1.25847	0.000382945	CBX2	0.487805	0.64799	0.489608	-0.789612	-0.751319	-0.60853
1.25713	9.38429e-05	SPINK5	0.305424	0.35587	0.470933	-0.807275	-0.928454	-0.881127
1.25482	0.00145317	EGR2	0.459102	0.785168	0.119677	-0.921822	-0.808524	-0.670839
1.25198	0.000243265	MYH14	4.02718	3.9798	4.64641	2.89748	3.0388	2.96036
1.25112	6.67848e-06	FRAS1	0.676858	0.756661	0.588154	-0.521676	-0.627728	-0.577866
1.25087	0.00383735	KCNN4	0.775576	0.521434	1.21152	-0.228397	-0.535785	-0.369157
1.24677	0.0208482	SLC30A4	0.728762	1.07002	0.46095	-0.101359	-1.22345	0.021294
1.24183	0.0193522	AC012170.2	0.295378	0.73342	0.185282	-0.996799	-0.526872	-0.874475
1.23941	0.0016595	CACNA2D1	0.724968	0.740741	0.752442	-0.539359	-0.35095	-0.577089
1.23926	0.00469973	TMSB15A	0.332679	0.896344	-0.0416712	-0.676068	-0.782851	-1.03353
1.23499	0.0363035	AL157838.1	0.564997	0.260582	0.601166	-0.78216	-0.630691	-0.678391
1.23278	0.0387801	CHRNB2	0.399269	1.09907	0.890812	-0.979999	0.385186	-0.651098
1.23088	0.000152839	COLCA1	0.459165	0.361483	0.699896	-0.945807	-0.64749	-0.590484
1.22971	0.00181947	FAM171B	0.699994	0.934663	0.338571	-0.48005	-0.482635	-0.71386
1.22877	0.000564469	HSD11B2	0.570623	0.690366	0.372698	-0.7166	-0.725989	-0.603666
1.22668	0.00695494	TSPAN11	0.517794	0.751713	0.643171	-0.381424	-0.404199	-0.877229
1.22489	0.0316999	LINC00683	0.629097	0.216356	0.432283	-0.86384	-0.00663273	-1.33972
1.22167	4.8787e-05	TUBA1A	0.256573	0.587873	0.443508	-0.866989	-0.768329	-0.743347
1.22055	0.000173156	CDKN1C	-0.0904566	-0.00226619	0.367118	-1.02447	-1.32206	-1.01944
1.21556	0.00161429	CLDN2	0.902298	1.08917	0.862667	-0.197522	-0.194518	-0.375223
1.21514	0.000143147	ZNF704	0.937181	1.15241	0.974007	-0.0257179	-0.18397	-0.331269
1.21469	0.0219834	PLD5	1.06584	1.28508	0.188629	-0.555016	-0.0317867	-0.53544
1.21379	0.0176215	SELE	0.851656	0.693362	0.397321	-0.242362	-0.276898	-0.972254
1.21079	0.00884253	IGF1	0.262013	0.895263	-0.14198	-0.806315	-0.974088	-0.828297
1.20803	0.00563154	DNAAF4	0.630321	0.751921	0.776077	-0.284495	-0.188344	-0.903096
1.20737	0.00060839	FBN2	0.509757	0.328574	0.579505	-0.396297	-0.789073	-0.936816
1.2058	0.0465142	AC013476.1	0.0565373	0.690228	0.513065	-1.08472	-0.65806	-0.344188
1.20505	0.000753119	ZNF441	0.680528	0.787177	0.609752	-0.84997	-0.356621	-0.348962
1.20153	0.000339951	SOCS2	0.70707	0.807868	0.552722	-0.242706	-0.487769	-0.753068
1.20141	0.0369283	HORMAD2	0.579995	1.21407	0.462948	-0.730929	-0.200204	-0.300544
1.20055	0.00182249	BIK	0.491674	0.717524	0.865948	-0.181	-0.518424	-0.72282
1.19979	0.000521006	WNK2	0.603625	0.781258	0.947535	-0.358403	-0.355594	-0.526622
1.19762	0.000156014	ADAMTS9	0.490018	0.568169	0.688099	-0.51438	-0.453974	-0.863357
1.19742	0.0153801	SERPINE2	-0.151951	0.610218	0.641754	-0.793949	-0.96353	-0.604591
1.19474	0.0210098	CCDC160	0.519074	0.929115	0.758511	-0.884899	-0.477088	0.0544506
1.18514	0.000347851	TGFB3	1.08872	1.02554	0.739097	-0.0764511	-0.365761	-0.22247
1.18424	0.00655125	TNFRSF11A	0.385763	0.438183	1.09839	-0.549661	-0.633657	-0.383108
1.18313	0.0237848	SRCIN1	0.331252	0.38144	1.00891	-0.525554	-0.568623	-0.59184
1.18075	0.0470116	LINC01315	0.337599	-0.00811689	1.3487	-0.732887	-0.303006	-0.783185
1.1783	0.0351545	LGI2	0.285031	1.15804	0.844858	-0.69244	-0.65013	0.198601
1.17626	5.55038e-05	CX3CL1	1.06322	0.998185	1.07557	-0.179328	-0.0176668	-0.189937
1.17269	0.00537183	SYT2	0.426548	0.787693	1.0088	-0.257418	-0.6491	-0.277814
1.16945	0.000690393	HLA-DQB1	0.509638	0.907936	0.683343	-0.419038	-0.281195	-0.675057
1.16889	0.0359258	SYT13	0.489555	0.0234259	0.287356	-1.14257	-0.720709	-0.795521
1.16517	0.0253663	AL354733.2	0.301048	0.249735	0.758551	-0.354017	-1.25759	-0.356478
1.16496	0.000146142	ANKRD1	0.751611	1.08524	0.747631	-0.136714	-0.312975	-0.436418
1.16482	0.0168647	ADAMTS18	0.549071	0.877326	0.156193	-0.16629	-0.66668	-0.899522
1.16188	0.00277066	RTL5	0.23612	0.28909	0.837835	-0.538595	-1.03222	-0.486083
1.16078	0.0202229	FAM84A	0.284106	1.19215	0.288735	-0.217058	-1.00244	-0.389191
1.15942	0.00034982	ZNF367	0.191384	0.621468	0.398001	-0.71119	-0.819296	-0.712025
1.1585	0.0055931	LRRC36	0.701002	0.881806	0.569584	-0.156795	-0.358883	-0.682708
1.15614	0.00055748	TMEM19	0.594533	0.630921	0.584857	-0.819284	-0.240612	-0.619793
1.15478	0.00925018	BEND5	0.0438998	0.527771	-0.260896	-0.736174	-1.4427	-0.891263
1.15217	0.000418148	SOX4	0.324317	0.449069	0.976186	-0.516171	-0.624091	-0.56745
1.14891	0.0160548	NYAP1	0.379075	0.594894	0.519349	-0.53512	-0.841807	-0.495312
1.14754	0.0170026	CXCL6	0.829572	1.15873	0.824132	-0.744249	-0.0560308	0.210359
1.14092	0.0395385	GPRIN1	-0.0908861	1.04311	0.308234	-0.100001	-1.10091	-0.782602
1.13994	0.00128631	GREB1	0.710767	1.19754	0.611713	-0.139628	-0.203499	-0.529478
1.13686	0.00174193	RNFT2	0.356222	0.487199	0.670929	-0.264051	-0.631721	-0.900196
1.13385	0.000163714	HOMER2	0.630178	0.626305	0.732009	-0.563804	-0.247418	-0.599233
1.1311	0.00342911	ADGRF4	0.552233	0.876269	0.403431	-0.637472	-0.665961	-0.231551
1.13057	0.0355216	C17orf113	0.174546	0.235567	0.762912	-1.10169	-0.410382	-0.690469
1.12887	0.000176023	OLFM2	0.663765	0.618208	0.721301	-0.367035	-0.446783	-0.532223
1.12813	0.00189991	SPC25	0.0575056	0.19561	0.42036	-0.981727	-0.661002	-1.0491
1.12592	0.0435878	COL9A2	0.407923	0.537145	1.26587	-0.59146	-0.349558	-0.226494
1.12529	0.03859	LINC02038	0.790956	0.530139	0.907956	-0.358021	-0.541335	-0.0941943
1.12378	0.000253122	TCF4	0.637137	0.681017	0.291772	-0.380747	-0.668796	-0.683846
1.123	0.0123298	ADA	0.417945	0.157118	0.721518	-0.693234	-0.842951	-0.430515
1.12275	0.00443319	COL5A2	1.02328	0.9481	1.42575	0.270714	-0.304908	0.143571
1.11952	0.00304945	CAPN6	1.09447	1.18606	0.263103	-0.176293	-0.264103	-0.370058
1.11853	0.0394032	ZNF236-DT	0.252478	0.0620175	0.778808	-1.28572	-0.471551	-0.398177
1.11491	0.0113052	MMP7	0.599652	0.52119	0.516496	-0.273909	-0.983758	-0.310585
1.11416	0.00127597	FGF20	0.557029	1.09758	0.680133	-0.212818	-0.301813	-0.454475
1.11415	0.00197495	STK32B	0.30878	0.602452	0.28063	-0.433955	-0.658744	-1.00022
1.11027	0.00377845	GNAZ	0.648291	0.396174	0.608005	-0.436079	-0.627891	-0.513105
1.11002	0.0178166	NR4A3	0.600832	0.852194	-0.0390591	-0.318406	-0.584326	-0.938123
1.10998	0.0388959	MIR99AHG	0.812092	0.646811	0.787425	0.237998	-0.235221	-0.874953
1.10932	0.0319077	AQP5	1.34361	0.999392	0.341505	-0.271321	-0.328669	0.03027
1.10744	4.08127e-05	SLIT2	0.872292	0.803967	0.817874	-0.112284	-0.352802	-0.337039
1.10617	0.0189583	KDR	0.134009	0.348543	0.0796639	-1.23608	-0.663328	-0.867492
1.1042	0.00485687	CCDC113	0.502234	0.489731	0.461948	-0.735262	-0.352296	-0.721685
1.1037	0.0254448	SYCP2	0.629597	0.844581	0.375127	-0.370501	-0.757781	-0.158482
1.10262	0.0172468	SRRM3	0.938851	0.940973	0.655164	-0.308987	-0.0271887	-0.34686
1.10234	0.0219057	AC009812.3	0.757222	0.896767	0.704168	0.0310664	-0.403176	-0.384076
1.10175	0.01332	LINC02367	0.684614	0.81796	0.359533	-0.487236	-0.259826	-0.623011
1.09709	0.00250448	PCLO	0.526285	0.964992	0.204805	-0.43517	-0.550304	-0.59177
1.09432	0.0312992	SLC2A12	0.835522	1.26131	-0.114457	-0.419187	-0.514934	-0.377087
1.09272	0.00446872	CCDC34	0.286371	0.124728	0.378404	-0.543289	-0.814704	-1.04067
1.09052	0.0314026	SAXO2	0.557752	0.946738	0.330659	-0.683232	-0.202828	-0.471213
1.08919	0.00140755	IGFBP5	0.228073	0.647769	-0.255669	-0.896207	-0.943352	-0.806605
1.08571	0.0136462	LCN15	0.196382	1.10076	0.274492	-0.558001	-0.6761	-0.427282
1.08551	0.00256498	POMK	0.621421	0.226973	0.523262	-0.26493	-0.71246	-0.80995
1.08469	0.000513159	NUAK1	0.31554	0.675054	0.721613	-0.500307	-0.404386	-0.620605
1.08378	0.0351372	ADAM19	0.475771	1.03827	-0.124406	-0.961077	-0.583162	-0.365015
1.08194	0.0155813	ASB9	0.34043	0.661181	0.4252	-0.961024	-0.883599	0.042953
1.08072	0.00513601	TEDC2	0.141995	0.34268	0.660726	-0.336648	-0.898161	-0.762352
1.07419	0.0263874	NIM1K	0.26984	0.239521	0.864999	-0.30439	-0.624017	-0.719532
1.07302	0.000159649	EDN1	0.677057	0.912703	0.650598	-0.167005	-0.426153	-0.359895
1.07265	0.00289039	RBM43	0.494591	0.155764	0.33275	-0.827385	-0.88404	-0.48433
1.07185	0.0096115	USP2	0.421535	0.469489	0.668521	-0.0255651	-0.364159	-1.1345
1.06917	0.0053369	ADGRL3	0.587925	0.759437	-0.0232887	-0.658912	-0.702293	-0.517125
1.06736	0.000355194	DCDC2	0.671189	0.567391	0.351861	-0.463533	-0.668741	-0.461111
1.06475	0.00164596	COL4A2	0.426952	0.439925	0.680727	-0.625279	-0.586859	-0.435829
1.06355	0.00469527	RASSF10	0.351013	0.409426	0.895893	-0.492568	-0.305191	-0.722833
1.05983	1.62026e-05	NEGR1	0.452567	0.469602	0.545854	-0.65965	-0.523067	-0.533494
1.05944	0.0369171	KCNQ5	0.848011	1.68232	0.494636	-0.0102623	-0.136708	0.0266467
1.05806	0.000176615	DACT2	0.573213	0.651963	0.594151	-0.489475	-0.460974	-0.404199
1.05485	0.024161	CCBE1	0.662555	1.07215	0.666567	0.124686	-0.197624	-0.510605
1.05476	0.00735377	C11orf96	-0.183499	0.00268092	0.814931	-1.06545	-0.734586	-0.739767
1.053	6.85609e-05	GREM2	0.241058	0.221211	0.367939	-0.749338	-0.968585	-0.606028
1.05193	0.00800417	MDFI	0.522671	0.482783	0.789439	-0.296965	-0.60458	-0.410359
1.05176	0.00262436	PDGFA	0.572179	0.705552	0.700817	-0.201003	-0.606027	-0.283945
1.05094	0.00572298	NAALADL2	0.84665	0.880008	0.196343	-0.189933	-0.712775	-0.295523
1.04925	0.000153178	UGCG	0.777068	0.898357	0.437934	-0.399654	-0.315469	-0.320475
1.04697	0.000306078	CHN1	0.539773	0.771532	0.519554	-0.219075	-0.4309	-0.627599
1.04668	0.0129783	CLDN11	0.657289	1.29836	0.689759	0.173983	-0.0929086	-0.486609
1.04662	0.00023503	SPARC	0.687159	0.711908	0.263476	-0.522975	-0.593407	-0.363419
1.04005	6.2718e-05	BTBD3	0.464854	0.568318	0.622737	-0.459239	-0.413279	-0.582833
1.0381	0.000406384	FAT4	0.845704	0.947512	0.498636	-0.162393	-0.253366	-0.393044
1.03396	0.00512012	AL139393.2	0.533008	0.504361	0.332976	-0.239421	-0.793861	-0.59626
1.0336	2.60844e-05	PXDN	0.283202	0.489049	0.506037	-0.693795	-0.596765	-0.532423
1.033	0.00251533	FREM1	0.614934	0.534942	0.175924	-0.761007	-0.572151	-0.449969
1.03176	0.00501009	PCP4	0.199245	0.321	0.350919	-1.04408	-0.934976	-0.27038
1.03065	0.000234887	FREM2	0.580091	0.594635	0.283945	-0.384136	-0.644064	-0.597921
1.03013	0.0160841	ESCO2	0.293295	0.611574	-0.254445	-0.932939	-0.627518	-0.884813
1.03002	0.0028481	LPAR6	0.772064	0.96732	0.334127	-0.479181	-0.328094	-0.22493
1.02966	0.0344508	AQP11	0.57327	0.301319	0.648714	-0.32622	-0.323997	-0.749267
1.02936	0.000338123	TNFRSF19	0.663691	0.678769	0.146255	-0.522793	-0.577824	-0.497769
1.02704	0.00107893	MYBL2	-0.00791833	0.309837	0.441166	-0.483326	-0.715253	-1.10079
1.02524	0.00362317	EPHA7	0.81773	0.975164	0.258087	-0.204508	-0.502349	-0.304721
1.02457	0.00529251	NR4A2	0.779059	0.62559	0.391909	-0.0578959	-0.529671	-0.612957
1.02275	0.00450235	SCAMP5	0.257954	0.66446	0.615943	-0.675525	-0.206371	-0.640469
1.02231	0.00204287	SLC26A2	0.6554	0.848658	0.436614	-0.145693	-0.453382	-0.497729
1.02214	0.0098701	SCNN1B	0.319253	-0.0163906	-0.0616871	-0.923264	-0.835397	-0.988819
1.01956	0.0130612	GAD1	0.180221	0.763055	0.262217	-0.228073	-1.0446	-0.468346
1.01879	0.0066151	LINC00982	-0.238562	0.0869762	0.359543	-0.834885	-1.16126	-0.795984
1.01572	0.00272296	DOK6	0.350244	0.650057	0.455773	-0.451107	-0.804879	-0.29082
1.01036	0.0112148	ITGB8	0.403287	1.00315	0.206106	-0.197065	-0.690188	-0.488163
1.00755	0.000178936	KNL1	0.290051	0.305678	0.36842	-0.53798	-0.837816	-0.656784
1.00423	0.00720882	TNFRSF25	0.751133	0.560673	0.550219	-0.295332	-0.312694	-0.478341
1.00269	0.00144952	GDAP1	0.733061	0.858803	0.62084	-0.383891	-0.0412086	-0.376539
1.00207	0.0098701	ZMAT1	0.6411	0.629259	0.111686	-0.484189	-0.329338	-0.783319
1.00012	0.00154842	ADAMTS5	0.483379	0.471912	-0.050405	-0.725743	-0.764828	-0.610008
-1.0001	0.0398069	ILK	-0.134701	-0.231574	-1.65293	0.324256	0.227668	0.362023
-1.0003	0.00406747	SLC13A3	-0.063976	-0.666278	-0.619208	0.666836	0.546426	0.409158
-1.0004	0.0300762	PITX2	-1.1453	-0.0237299	-0.464627	0.337142	0.560761	0.350342
-1.00312	0.0206995	EXTL1	-0.2544	-0.70271	-0.138786	0.636856	0.428706	0.774397
-1.00321	0.00763421	KCND1	-0.202645	-0.0209424	-0.961107	0.680691	0.484015	0.632325
-1.00405	0.00331484	DDR2	-0.315126	-0.27262	-0.129368	0.971942	0.838969	0.49379
-1.00613	0.0405177	FTH1	-0.296942	-0.37392	-1.88028	0.116767	0.153357	0.197291
-1.00689	0.0346772	FSCN3	-0.526564	-0.358557	-0.0358363	1.00274	0.812756	0.274859
-1.00731	0.000240974	GOLT1A	-0.592795	-0.652266	-0.784849	0.168364	0.305381	0.491935
-1.00929	0.00606305	CYTIP	0.037446	-0.494594	-0.208722	0.668989	0.743948	0.885967
-1.01008	0.0173375	AL592183.1	-0.318403	-0.243513	-1.40013	0.358033	0.327359	0.310862
-1.01194	9.38429e-05	PGC	-0.618039	-1.01808	-0.702941	0.188413	0.240069	0.268578
-1.01281	0.00276761	SLC16A12	-0.053077	-0.600321	-0.613447	0.520459	0.524291	0.696175
-1.01459	0.0338191	SEC14L6	-0.473528	-0.532872	-0.231077	0.160935	0.665639	0.783417
-1.01618	0.0258004	FAM86B1	-0.3417	-0.169834	-0.958821	0.526494	0.278182	0.635594
-1.01888	0.000625751	SLC17A9	-0.55038	-0.730793	-0.59397	0.511953	0.267162	0.405623
-1.01923	0.026956	PIGR	0.712544	-0.391965	0.18649	0.973554	0.931935	1.59606
-1.02034	0.00336768	CRYBG1	-0.375329	-0.476247	-1.01586	0.472124	0.55857	0.135621
-1.02194	5.94022e-05	ABCC3	-0.332583	-0.544196	-0.230008	0.729921	0.58957	0.641319
-1.02438	0.0160535	AL022322.1	-0.155749	-0.380958	-0.4638	0.844689	0.416813	0.754806
-1.02441	0.000638699	GK	-0.465696	-0.462681	-0.837362	0.382257	0.533923	0.387382
-1.02498	0.00290226	SERPINA5	-0.0417051	-0.346166	-0.71408	0.480745	0.627703	0.804939
-1.02805	2.55293e-05	SMPDL3B	-0.584727	-0.566796	-0.773633	0.368916	0.416592	0.368012
-1.02935	0.010587	STKLD1	-0.402957	-0.334773	-0.485271	0.769225	0.825971	0.23548
-1.0297	0.005704	DHCR7	-0.386899	-0.2573	-1.29293	0.38533	0.437369	0.329417
-1.03095	0.0287468	CNR1	0.555542	-0.0664346	-0.207171	0.853699	1.1445	1.18851
-1.03288	0.00107893	SDK2	-0.37344	-0.549838	-1.12764	0.30558	0.2801	0.439138
-1.03334	0.0432479	C11orf94	-0.0324823	0.210297	-0.478682	1.15688	0.531451	0.97481
-1.03421	0.0032835	HP	-0.0307542	-0.57223	-0.185539	0.699225	0.769191	0.830016
-1.03612	0.0168862	LGALS9	-0.382161	-0.847642	-0.420893	0.538832	0.450837	0.424597
-1.03623	0.000141249	SUSD2	-0.572276	-0.861982	-0.334697	0.402864	0.490479	0.447368
-1.03966	0.00975135	CCDC33	-1.05454	-1.03037	-0.406391	0.278984	-0.106077	0.461687
-1.04025	7.8498e-05	MSMO1	-0.494594	-0.595306	-0.520506	0.42756	0.472911	0.610157
-1.04103	0.00564848	ERVE-1	-0.422029	-0.440963	-0.857327	0.493216	0.359007	0.488035
-1.04694	0.000459876	LONRF3	-0.419898	-0.527173	-0.256743	0.677874	0.786362	0.466161
-1.04908	0.00238547	SEZ6L2	-0.690036	-1.03853	-0.135387	0.241175	0.438739	0.598943
-1.05089	0.00658567	HIST1H1C	-0.688534	-0.3645	-1.07482	0.452865	-0.036676	0.5858
-1.05093	0.00102776	FXYD3	-0.503279	-0.8576	-0.822678	0.26946	0.102126	0.576846
-1.05136	0.000132673	PPIB	-0.599348	-0.596194	-1.04838	0.284935	0.326338	0.298687
-1.05218	0.000146888	NABP1	-0.450061	-0.443556	-0.461001	0.808835	0.460608	0.545174
-1.05233	0.00277394	ACP5	-0.55027	-0.814578	-0.615969	0.444452	0.338893	0.359605
-1.05235	0.00169414	VSTM2L	-0.525765	-0.906266	-0.0418245	0.391106	0.566391	0.720549
-1.05284	0.00110323	WNT5A	-0.272133	-0.487536	-0.780653	0.450314	0.496088	0.629966
-1.05402	0.00661728	AL109613.1	-0.254589	-0.266657	-0.839567	0.358385	0.844387	0.506368
-1.05606	0.00356059	SNHG18	-0.178132	-0.56655	-1.19016	0.499324	0.425195	0.285964
-1.05634	6.25438e-05	SULF1	-0.30512	-0.423087	-0.598694	0.56581	0.587881	0.676173
-1.0569	0.0001076	SERPINF1	-0.865545	-1.09946	-1.09493	-0.0679661	-0.00287483	0.179653
-1.05856	7.15144e-05	PPARD	-0.313049	-0.561599	-0.638053	0.559157	0.576105	0.52166
-1.05947	0.0212007	KCNJ5	-0.931149	-1.08278	-0.403334	-0.0999549	0.492955	0.297095
-1.05968	0.000862751	RTN4RL2	-0.678115	-0.848399	-1.04565	0.303187	0.165619	0.125877
-1.06037	0.000638699	ELF4	-0.433351	-0.488505	-1.02531	0.392744	0.320776	0.497449
-1.06531	0.0472893	AC022211.2	-0.763037	-0.330752	-0.0459737	0.771192	0.691274	0.507276
-1.06693	1.5682e-05	STRA6	-0.709334	-0.871872	-0.850847	0.25095	0.163006	0.352926
-1.06735	0.0138675	C4BPA	-0.296171	0.0112413	-1.28125	0.354799	0.497532	0.69798
-1.06901	0.0363454	GRIA4	-0.432626	-0.331365	-0.406579	0.618714	0.740882	0.429668
-1.07332	0.00823242	AGT	-0.00649457	-0.334678	0.0764344	0.962339	0.847917	1.12881
-1.07376	0.00705227	PXDC1	-0.49813	-0.308984	-0.95802	0.627987	0.299873	0.477022
-1.07504	0.00292569	FAXDC2	-0.0606137	-0.467707	-0.9261	0.651248	0.45998	0.632052
-1.07628	0.0168439	SPOCK2	-0.542343	-0.0353559	0.0362881	0.774113	1.07941	0.736013
-1.07701	0.0125835	PARP15	-0.197062	-0.134416	-0.600784	1.10358	0.866603	0.31214
-1.07761	0.000159649	TACC2	-0.603292	-0.799928	-0.334574	0.319883	0.621126	0.554683
-1.07897	0.0349504	HSPA12B	0.0173266	-0.358817	-0.756326	0.896751	0.458533	0.622152
-1.0807	0.00218558	PIGZ	-0.409139	-0.645455	-0.796913	0.39259	0.623384	0.317821
-1.08119	0.000338217	DNAH1	-0.387044	-0.589972	-0.327056	0.599858	0.45934	0.869825
-1.08263	0.000386051	CTSA	-0.662263	-0.587272	-1.18535	0.204506	0.222643	0.381994
-1.08304	0.000153178	XKRX	-0.397455	-0.74636	-0.779558	0.41835	0.458591	0.442065
-1.08442	0.0420428	GAS2	0.203226	0.089898	-1.18057	0.899934	0.785605	0.543551
-1.08585	0.00227544	RIPOR2	-0.776285	-0.327836	-0.356673	0.54686	0.552953	0.664251
-1.08645	0.0014366	AC139887.2	-0.219391	-0.480234	-0.987037	0.642796	0.408648	0.506241
-1.08655	0.0145909	KCNK6	-0.593825	-1.12903	-0.408311	0.37392	0.202003	0.547627
-1.08741	0.0330183	PLA2G2A	0.380043	-0.59409	-0.858029	0.818577	0.649096	0.7122
-1.08761	0.0353021	SLCO2B1	0.762587	-0.556603	0.580534	1.13698	1.36597	1.45521
-1.08824	0.00165196	SMIM1	-0.586083	-0.883441	-0.734536	0.137248	0.638606	0.23028
-1.0949	0.00468101	TIAF1	-0.242452	-0.344985	-0.759419	0.836445	0.667966	0.407335
-1.10115	0.0344423	AL606807.1	-0.673122	-0.550941	-1.3623	0.272602	0.280343	-0.0354219
-1.10186	0.0306979	MILR1	-0.336561	0.188329	-0.323926	1.13206	0.601785	0.933229
-1.10312	0.0285024	SOWAHA	-0.191162	-0.115289	-0.344335	0.991115	0.811166	0.683538
-1.10431	0.0230506	PILRA	-0.517762	-0.0798417	-1.09755	0.708775	0.285926	0.51518
-1.10456	0.00301647	ITIH2	0.260403	-0.00368617	-0.374824	1.37059	0.837904	0.999929
-1.10655	0.000858962	INPP5D	-0.532879	-0.834941	-0.679588	0.357191	0.282522	0.61239
-1.10699	0.011292	ORM2	-0.338314	-0.945981	-0.031261	0.602207	0.435052	0.913246
-1.10785	0.00787743	IGFBP6	-0.500768	-0.262065	-0.347806	0.506462	0.724044	0.920322
-1.10928	0.0325283	PCAT18	0.0257339	-0.0276364	-1.07934	0.654172	0.968927	0.475802
-1.10944	0.0240041	TSPAN18	-0.0681533	-0.525186	-0.604904	0.394947	0.61198	0.92783
-1.1111	0.0077025	IRAK3	-0.167845	-0.835381	-0.81477	0.723677	0.197209	0.574615
-1.11441	0.00783818	AL391056.1	-0.176969	-0.759565	-0.842296	0.429286	0.587331	0.441504
-1.11595	0.0108876	LAG3	-0.578161	-0.602241	-0.411972	0.92518	0.284488	0.570331
-1.116	6.87846e-05	TRIM4	-0.443937	-0.475388	-0.280988	0.734978	0.726977	0.685589
-1.11675	4.36133e-05	FKBP11	-0.715149	-0.816058	-0.64526	0.339952	0.362407	0.468083
-1.11699	0.00442027	SLC38A3	-0.391544	-0.789082	-1.45525	0.0195671	0.272932	0.346654
-1.11735	0.0414615	PVRIG	-0.305898	0.216525	-0.734385	0.750229	0.944199	0.637333
-1.12049	0.000146888	PLP2	-0.495582	-0.623284	-1.0303	0.38779	0.424625	0.394169
-1.12109	0.010927	LINC02331	-0.456326	-0.361942	-1.13734	0.395168	0.384178	0.558241
-1.1221	7.15144e-05	LRG1	-0.531595	-0.722605	-0.55595	0.435805	0.518368	0.584988
-1.12464	8.98196e-05	GGT1	-0.315651	-0.498435	-0.495308	0.552714	0.79224	0.701013
-1.12491	0.00498148	STAT4	-0.178211	-0.71841	-0.740524	0.584428	0.552277	0.524039
-1.12562	0.0164274	SLC46A2	-0.374121	-0.372112	-0.702062	0.372837	0.779975	0.566399
-1.12682	0.000562101	IFITM2	-0.570055	-0.679162	-1.16226	0.265859	0.29932	0.364198
-1.12919	0.047028	ARID3C	-0.72167	-0.398433	-0.381414	0.365006	0.494298	0.735098
-1.13076	0.00597183	MSX2	-0.361897	-1.02704	-1.12921	0.429115	-0.057661	0.476469
-1.13281	0.0158358	AF064858.2	-0.823954	-0.476928	-0.756711	0.686515	0.316107	0.286626
-1.13609	6.87846e-05	DUOX1	-0.335237	-0.648229	-0.284259	0.646363	0.779326	0.708829
-1.13612	0.000447498	PAPPA	-0.357364	-0.925569	-0.76061	0.302538	0.481245	0.551751
-1.14003	0.0378184	RPL29	-0.132322	-0.251157	-1.91989	0.321911	0.367885	0.428169
-1.14107	0.000263628	PLTP	-0.576046	-0.653516	-1.18726	0.29092	0.347409	0.363721
-1.14147	0.0022282	DDN	-0.234487	-0.35631	-0.317484	0.694805	0.784279	0.973087
-1.14159	0.00787743	ANG	-0.342797	-0.359546	-1.45985	0.334873	0.300279	0.573426
-1.14322	6.87846e-05	ADGRE5	-0.559013	-0.904286	-0.602315	0.492801	0.410246	0.461977
-1.14745	0.000550112	NAPSA	-0.704902	-0.990793	-0.189385	0.483355	0.501705	0.571784
-1.15076	0.0448208	CCR3	-0.658066	-0.776245	-0.474451	0.0479288	0.697076	0.586469
-1.15175	0.0201493	LBX2-AS1	0.0669342	-0.823406	-0.710661	0.528926	0.506223	0.780347
-1.15578	0.016492	USH1C	0.855992	-0.375826	0.310183	1.68265	1.21843	1.32712
-1.15641	0.00712991	VSIR	-0.366561	-0.802343	-0.225755	0.677789	0.670311	0.643582
-1.15829	0.0344423	LBX2	-0.453766	-0.240528	-0.386219	0.805021	0.649994	0.764779
-1.15847	0.0310384	CFAP58	-0.238867	-0.608442	-1.18241	0.427042	0.40482	0.344756
-1.15855	0.00469527	HABP2	-0.149744	-0.271976	-1.02435	0.732909	0.559417	0.720204
-1.16029	0.019504	EPHX3	-0.647869	-0.23087	-0.869449	0.380389	0.173677	1.07658
-1.16141	0.00662087	SLC7A10	-0.832151	-0.709036	-0.794216	0.361791	0.327297	0.413749
-1.16318	0.0112148	KCTD14	-0.284459	-0.444561	-0.874058	0.636326	0.4437	0.700778
-1.164	0.0335386	MUC5B	-0.695155	-0.593894	-0.0573225	0.468418	0.97354	0.455136
-1.16622	0.0118977	CPB2	-0.0954245	0.0991708	-0.17545	1.4461	1.18875	0.641058
-1.1664	0.000146142	PCOLCE	-0.404101	-0.526515	-0.872104	0.525157	0.57777	0.589496
-1.16933	0.0148522	CDHR5	-0.374708	-1.02931	-0.0329793	0.887899	0.617346	0.518455
-1.1694	0.000848509	RPL14	-0.388087	-0.486721	-1.22409	0.447517	0.478062	0.484572
-1.16989	0.00027899	SLC44A4	-0.156517	-0.565009	-0.741521	0.736507	0.60766	0.692473
-1.1701	0.00043275	CPS1	-0.397899	-0.296649	-0.13499	1.09842	0.863198	0.735531
-1.17262	0.00125964	FAM83A	-0.912571	-0.76713	-0.418286	0.461038	0.539496	0.382256
-1.17718	0.00122557	AC139795.2	-0.256687	-0.394882	-0.399032	1.00364	0.733316	0.740748
-1.17855	0.00446872	NDUFA4L2	0.0367655	-0.21793	-1.03919	0.928368	0.603052	0.768763
-1.18063	0.0345597	GJB1	-0.183423	-0.124877	-0.900545	0.197752	0.970673	0.865711
-1.18427	0.00809731	BEAN1	-0.350478	-0.693346	-1.17597	0.492009	0.325332	0.398125
-1.18839	0.00638843	AC104958.2	-0.476309	-0.726493	-1.01543	0.367846	0.738032	0.160118
-1.18997	0.00318325	OSR1	-0.686099	-0.683958	-1.33164	0.573895	0.195571	0.0782047
-1.18998	0.0184045	SLC13A5	-0.439388	-0.951486	0.0956449	0.55057	0.953083	0.630942
-1.1913	0.00237205	LGALS3	-0.327183	-0.552718	-1.4114	0.359188	0.35004	0.531596
-1.19269	0.0431218	DERL3	-0.587151	-1.40726	-0.332029	0.841574	0.33606	-0.0271251
-1.19429	0.00172286	LINC02365	-0.255986	0.285706	0.0980934	1.59275	1.24068	0.905764
-1.19441	0.0193522	AL121772.1	0.0204351	-0.282102	-0.358726	1.13501	1.01227	0.629465
-1.19661	1.16698e-05	TBC1D2B	-0.523167	-0.731178	-0.665429	0.562314	0.526225	0.578263
-1.20593	2.55293e-05	SLC26A9	-0.569205	-0.565465	-0.700645	0.509524	0.724109	0.545516
-1.20793	0.0139172	DUOXA2	-0.0678374	-1.33975	-0.596988	0.216606	0.802114	0.471739
-1.20837	0.00298528	SLC6A3	-0.268292	0.191177	-0.509559	1.19982	0.946979	0.851614
-1.20852	0.0158203	KRT17	-1.35956	-1.95517	-0.884696	-0.350872	-0.509843	0.254087
-1.21056	0.0262049	LINC01993	-0.22287	-1.07796	-0.0734428	0.499153	0.741067	0.830398
-1.21699	0.022046	MFAP4	-0.862019	-0.57272	-1.09841	0.391768	0.242706	0.413093
-1.21814	0.00789025	ADM2	-0.705164	-1.10821	-0.748904	0.234389	0.541061	0.28702
-1.21833	0.00837871	HIST1H4I	0.0310627	-0.250041	-1.2803	0.668549	0.735259	0.664271
-1.22264	0.0102391	AL160269.1	-0.616149	-0.845256	-0.0946916	0.832043	0.54215	0.648393
-1.22307	0.00171938	SERPINA4	-0.0166265	-0.692355	-0.183942	0.830865	0.896826	0.988271
-1.22311	0.000515198	NPC1L1	-0.172956	-0.736017	-1.04222	0.550488	0.49756	0.652187
-1.22504	0.00254328	SPTB	-0.812079	-0.724879	-0.140424	0.844129	0.597856	0.578766
-1.23044	0.0139495	HCAR3	-1.11434	-0.910945	-0.562072	0.515787	0.40849	0.0605664
-1.23264	0.000141249	CTSH	-0.918093	-1.04334	-0.438192	0.331432	0.469103	0.498011
-1.23307	0.00091192	SDR16C5	-0.671404	-0.442352	-0.914443	0.319573	0.522946	0.768896
-1.23515	0.00424965	SYNDIG1L	-0.56158	-0.974347	-0.339796	0.523171	0.897948	0.348501
-1.23592	0.000393333	AC116366.1	-0.0936628	-0.423167	-0.719959	0.864323	0.747293	0.827342
-1.23916	0.049804	KYNU	-0.171312	-0.107973	-0.959028	0.0430916	1.07879	0.997995
-1.24257	0.00797863	SLC1A3	-0.360533	-0.392963	-1.64101	0.476862	0.346043	0.453422
-1.244	0.0099527	SELPLG	0.101807	0.0514079	-0.0832932	0.874413	1.13971	1.57989
-1.2462	0.00608805	LILRB3	-0.864699	-0.264299	-0.145849	0.906984	0.765649	0.736129
-1.24919	0.0112026	GPR20	-0.65528	-1.39653	-0.0887161	0.699852	0.736015	0.161732
-1.25026	0.0298948	IFI30	-0.671071	-0.931826	0.122794	0.905351	0.72274	0.497494
-1.25201	0.0158203	AC136475.1	-0.423104	-0.915423	-0.811184	-0.0271786	0.74195	0.642296
-1.25382	0.0157189	BMP8A	0.239128	-0.417207	-0.351614	1.4156	0.868288	0.829659
-1.25389	0.010628	JPH2	-0.234724	-1.55387	-0.921417	0.273635	0.184337	0.488778
-1.25462	0.00652029	CFP	-0.619863	-0.233335	-0.548614	0.627037	0.575967	1.0389
-1.26342	0.012525	CDH15	-0.599487	-1.36259	-0.215699	0.496973	0.568453	0.499053
-1.26577	0.00288184	AC008429.1	-0.518126	-0.580137	-0.0799223	0.816329	0.668079	1.06769
-1.26698	0.00870218	PRR19	-0.169103	-0.614228	-0.785784	0.397578	0.65563	1.00418
-1.26754	0.0382314	KRTDAP	-1.10071	-0.167362	-0.315893	0.176166	0.688776	1.02245
-1.2683	0.0231963	AF064858.3	-0.258679	-0.841094	-0.543232	0.142354	1.06441	0.700029
-1.27319	0.000564469	TFPI	-0.0823727	-0.446588	-1.00647	0.785491	0.669916	0.808676
-1.27936	0.00258371	KDELR3	-0.37937	-0.517093	-1.51528	0.421519	0.370357	0.594878
-1.28001	0.000347851	ZNF34	-0.279612	-0.485418	-0.659106	0.956116	0.83111	0.619638
-1.28412	0.00606079	UNC93A	-0.422233	-1.38768	-1.10102	0.737109	0.111917	0.104691
-1.28467	0.00640862	HIST1H2BN	-0.143757	-0.344661	-1.3943	0.576065	0.715796	0.571403
-1.28586	4.36133e-05	C3	-0.273158	-0.535494	-0.747697	0.77561	0.730793	0.794455
-1.289	0.000604607	TFAP2E	-0.778019	-1.01093	-0.449842	0.71607	0.421532	0.498096
-1.29005	0.0405578	LINC00365	-0.681274	-0.978484	-1.16599	0.0560259	0.702353	-0.065442
-1.2907	0.027544	AC104534.1	-0.873594	-0.871703	-0.00261168	1.1152	0.433821	0.453672
-1.29168	0.000525585	HNF1A	-0.49457	-0.555622	-0.458716	0.873306	0.7081	0.745298
-1.29269	7.15144e-05	IQCN	-0.388404	-0.338415	-0.596415	1.08571	0.665135	0.810585
-1.29295	0.00643518	AC007405.1	-0.467592	-1.1222	-0.351978	0.5918	0.679428	0.561205
-1.30089	0.0098701	TBX10	-0.614574	-0.805035	0.0143742	0.794759	0.949636	0.717578
-1.301	0.0478689	AC010522.1	-0.655297	-0.331842	-1.02588	-0.197355	0.759908	0.928292
-1.30208	0.0427171	PLA2G4C	-0.164122	-0.38428	-0.456501	1.15296	0.568629	0.89641
-1.30295	0.0129984	PLSCR4	-0.137012	-0.456626	-0.854135	0.526823	0.91787	0.745972
-1.30321	0.00300191	CCRL2	-0.488628	-0.243358	-0.141525	0.920225	1.30108	0.737471
-1.30707	0.000141249	DGAT2	-0.564272	-0.911502	-1.12104	0.354449	0.578895	0.361256
-1.31309	0.0368872	LINC01376	-0.0435567	-0.189497	-1.6646	0.869819	0.44455	0.532807
-1.31561	0.0111818	SLC19A3	-0.571823	-1.21564	-0.536964	0.825647	0.103792	0.628209
-1.31698	0.0264864	ABHD12B	0.0799867	-0.654548	-1.69549	0.306741	0.728854	0.42801
-1.31885	0.00138034	PPARG	-0.515188	-0.834877	-0.621506	0.652815	0.5653	0.697253
-1.3203	0.00264799	FUT3	-1.01456	-1.55612	-0.388369	0.228857	0.364425	0.385277
-1.32665	0.00166484	AC105020.1	-0.569112	-0.880969	-0.650345	0.735815	0.667197	0.402812
-1.32682	0.0306754	FABP1	1.29804	-0.798667	0.215556	1.44939	1.57304	1.58642
-1.33431	0.0353455	HSPA1L	-0.312698	-0.372041	-1.50559	0.127312	0.876062	0.441316
-1.33474	0.000133063	SERPING1	-0.539664	-0.853646	-0.949287	0.584975	0.470134	0.579891
-1.33821	0.0157809	TPM2	-0.905125	-1.03459	0.410341	0.886938	0.7976	0.823271
-1.3386	0.000363766	DNAH12	-0.516696	-0.385283	-0.792802	0.70929	0.982702	0.57762
-1.34599	0.035449	AC073611.1	-0.649424	-0.936529	-0.480429	0.494524	0.953348	0.130053
-1.34818	0.000513561	AC019117.1	-0.0895422	-0.672218	-0.372989	0.94118	1.02155	0.898064
-1.35137	0.00469434	DSCAML1	-0.0468353	-0.55915	-1.20249	0.385077	0.940614	0.7888
-1.35235	0.00326421	AL590666.2	-0.387378	-0.612365	-1.51837	0.740464	0.350398	0.413013
-1.35324	0.000141249	KIF26B	-1.073	-1.06028	-1.08445	0.0935848	0.371768	0.322459
-1.35851	0.00976237	FAM181A	-0.73349	-0.825978	-1.50557	0.0255334	0.407252	0.427935
-1.36164	0.0129453	SLC28A2	-0.601426	-0.673381	-0.477417	0.506943	0.583078	1.00967
-1.36218	0.000588648	PCP4L1	-0.684336	-1.01865	-1.34284	0.19839	0.297949	0.47751
-1.36343	0.0469341	TBR1	-0.242524	-0.432987	-0.986778	-0.036535	1.10882	0.879758
-1.36624	0.0217853	AL162431.2	0.398948	-0.870545	-0.532106	0.760644	0.988054	1.03835
-1.36887	0.00398317	EDA2R	-0.353918	-0.397227	-1.62867	0.596537	0.415209	0.665371
-1.36896	0.00823242	DCAF4L1	-0.468504	-0.704455	0.731341	1.22617	1.173	1.23041
-1.36925	0.00112834	PRSS1	-0.554319	-0.799821	-1.68917	0.361564	0.316686	0.370505
-1.37166	1.3658e-05	TREM1	-0.908266	-1.0271	-1.14925	0.306226	0.256595	0.463795
-1.37429	0.000158399	STEAP4	-0.379189	-0.703394	-1.08083	0.572807	0.737258	0.635373
-1.37593	0.0158203	LINC00334	-0.31076	-0.70895	-0.908529	0.597594	0.209466	1.21317
-1.37635	0.0126257	SRRM2-AS1	-1.14958	-0.0228127	-0.987093	0.593778	0.566227	0.640971
-1.37652	0.00521714	AC068580.4	-0.830055	-0.413334	-0.792971	0.961089	0.358705	0.665515
-1.37746	0.00216383	MYBPHL	-0.359313	-0.821691	-0.76821	0.315449	0.920951	0.808283
-1.37918	0.0313431	TFPI2	-0.520691	-0.431236	-0.35336	0.705412	0.539852	1.44413
-1.3832	0.000581784	FAM49A	-0.360268	-1.13222	-0.550601	0.469615	0.743751	0.840639
-1.38973	0.0102501	AC018638.6	0.0742495	-0.157981	-0.413527	1.43433	1.03728	0.987061
-1.39725	0.0239517	WFDC10B	-1.08572	-1.31795	0.391762	0.544414	0.632116	0.842174
-1.39796	0.000298571	ECM1	-0.31018	-0.524803	-1.01282	0.912097	0.742869	0.667887
-1.39917	0.00112834	TNXB	-0.481218	-0.904313	-0.609145	0.843462	0.44651	0.911148
-1.40218	0.0136263	STARD8	-0.0779739	-0.868645	-0.395787	0.765581	0.920378	0.940553
-1.40335	0.00817693	MUC4	-0.0779516	-0.808918	-1.8567	0.546515	0.294438	0.562701
-1.40416	0.0176215	IL17C	-0.445235	-0.927919	-0.240266	0.771342	0.887903	0.615297
-1.40682	0.0128328	HCN2	-0.370377	-0.499501	-0.578145	1.39811	0.855137	0.411151
-1.40772	0.0353176	ABCG8	-0.0515898	-0.290325	-1.00242	1.21871	0.604925	0.623855
-1.40962	1.28769e-05	SFTPB	-0.895161	-1.20054	-0.944727	0.336618	0.460773	0.390766
-1.41644	0.000956801	RASGRF1	-0.511454	-0.770382	-1.47503	0.30817	0.491838	0.606578
-1.41747	0.00294785	IGDCC4	-0.453157	-1.08822	-0.687374	0.479906	0.506528	0.941859
-1.41774	0.0385024	ALDH1L1	0.0929604	-0.389724	-0.45896	0.39647	1.22364	1.36822
-1.42149	0.0183395	NMRK2	-0.786556	-0.444057	0.225761	1.28514	0.752515	1.07502
-1.42179	0.00185666	CSF1R	-0.781122	-0.594696	-0.194117	1.00024	0.933742	0.71369
-1.43076	0.00209743	SRRM5	-0.803592	-0.621101	-0.300166	0.838734	0.793776	0.828921
-1.43195	6.87846e-05	ASS1	-0.52007	-0.80593	-0.671107	0.689299	0.646418	0.934314
-1.43534	0.00189991	HIST1H2BK	-0.335783	-0.531866	-1.59187	0.594879	0.549754	0.644629
-1.43596	0.0416123	TREML2	-1.35788	-0.941464	-0.391156	0.383276	0.211442	0.814884
-1.43846	0.00313812	CDH16	-0.445319	-0.742638	-0.357277	0.966968	0.74188	0.988086
-1.43986	0.0258191	SEC14L4	-0.739824	-0.117312	-0.811349	0.358668	0.910574	0.994437
-1.44012	0.0496887	CD79A	-0.566049	0.242033	-0.318025	0.707267	1.41175	1.18651
-1.44261	0.0258191	AC004877.1	-0.0927436	-0.312902	-0.961368	0.632603	1.12236	0.715421
-1.44418	0.0127003	ADCY4	-0.234954	-1.27631	-0.500203	0.529649	0.44518	1.1388
-1.44465	0.000372821	DUOXA1	-0.251309	-1.08438	-0.576213	0.65271	0.867385	0.854088
-1.44585	4.40831e-05	OLFML3	-1.03198	-0.724324	-1.23709	0.435321	0.391482	0.506533
-1.44832	0.0303621	SLC6A4	-1.137	-0.377125	0.0814082	1.53743	0.885456	0.396357
-1.4506	0.0194335	PRSS3	-0.434304	-1.29359	-0.922081	0.712826	0.0458633	0.679409
-1.454	0.0120382	SLIT1	-0.471566	-0.963884	-0.550941	1.15924	0.419621	0.713868
-1.45512	0.0142851	LGALS4	0.133191	-0.903399	-0.297003	0.792079	1.13606	1.15647
-1.45621	0.0301905	AC007569.1	-0.390787	-0.389092	-0.812293	0.895531	0.58547	0.747348
-1.45711	0.00100608	HEPH	-0.486898	-0.680263	-0.937003	0.680852	0.670252	0.827589
-1.4579	0.0283654	SASH3	0.253461	-0.6505	-1.02299	0.611065	0.911084	1.09118
-1.45861	1.46077e-05	DNAJC15	-1.01202	-0.874579	-0.983713	0.479728	0.486928	0.522201
-1.45945	0.0357592	PMF1-BGLAP	-0.947523	-0.945967	0.254951	0.700257	0.663373	0.858147
-1.4679	0.00172347	AL109615.3	-0.865886	-0.819134	-1.89221	0.191231	0.104228	0.468785
-1.46857	0.00372151	LILRA6	-0.127299	-0.527065	-0.0955514	1.41498	1.10772	1.0495
-1.46913	0.00232253	CTXND1	-0.638235	-0.607006	-0.842176	0.846752	0.506972	0.8856
-1.46919	1.84199e-05	CCDC69	-0.523784	-0.835527	-0.930283	0.689802	0.707895	0.702068
-1.46998	0.00146969	PRLR	-0.0859342	-0.343084	-1.39779	0.806909	0.833329	0.914296
-1.47126	0.0206141	MYOZ3	-1.03626	-0.87406	-0.0755251	1.25178	0.194722	0.894943
-1.47273	0.0016815	CSPG4	-1.12083	-0.601823	-0.635766	1.09151	0.41782	0.560018
-1.47419	0.00145484	F2	-0.354619	-0.910366	0.142906	1.29953	0.828257	1.19296
-1.48168	0.0150949	AC009108.3	-0.757822	-0.493236	-0.831145	1.20224	0.229348	0.738745
-1.4852	0.0192471	AF064858.1	-0.592749	-1.20672	-0.440181	0.427508	0.447848	1.09774
-1.48776	7.65164e-05	CD44	-0.53973	-0.911841	-1.20124	0.623495	0.583047	0.591474
-1.48972	0.00515265	AC026803.2	-0.551763	-0.982304	-0.479075	0.618235	0.650133	0.99599
-1.4913	1.02201e-05	TIMP3	-0.646221	-0.838422	-1.05898	0.634203	0.604877	0.68354
-1.4936	0.0184015	LINC01214	-1.37173	-0.678899	0.0552431	0.39595	0.986778	0.837598
-1.4938	2.65533e-05	SFTA2	-0.975186	-1.24786	-0.865565	0.330756	0.596028	0.455
-1.49473	0.00276761	ACTA2	-0.300698	-1.2031	-1.19751	0.376495	0.423771	0.86373
-1.49945	0.00781974	SCN2B	-0.00484789	-0.925623	-0.252888	0.834169	1.52895	0.810782
-1.50105	0.00556535	ABLIM3	0.260966	-0.677461	-0.816022	1.24364	0.992639	0.890844
-1.50937	0.0478544	AC006042.2	-0.542119	-1.05364	-0.75929	0.429595	0.425568	0.750474
-1.5121	0.0466843	LINC00304	-0.212772	-1.05747	0.444231	1.99292	0.867456	0.739828
-1.51242	0.0421342	AC008537.4	-1.26531	-0.613261	0.169772	1.14323	0.575182	0.745664
-1.51881	8.85119e-05	HAL	-0.804976	-0.912075	-1.37469	0.418988	0.461025	0.54952
-1.51907	0.000163714	SRPX2	-0.588921	-0.79164	-1.29537	0.60206	0.567846	0.686585
-1.52355	0.00179986	BDKRB2	-0.760542	-1.43143	-0.738208	0.470941	0.24553	0.884417
-1.53047	0.00115174	SFTPA1	-0.416017	-0.65235	-0.143527	1.16998	1.46179	0.748269
-1.53162	0.0359258	INHBE	-1.13662	-1.35681	-0.539221	0.392562	0.675502	0.432245
-1.53339	0.00762175	IL17REL	-0.465581	-0.878227	-0.144085	1.49413	0.595341	0.959496
-1.53651	0.0156058	AC136475.2	-1.14907	-0.411026	-1.80036	0.450265	0.390004	0.0661786
-1.54213	0.0073515	GNAT1	-0.532712	-1.24607	-0.61011	1.05151	0.359597	0.662517
-1.54285	0.0482117	AANAT	-1.05537	-0.206985	-1.12286	0.696762	0.324156	0.819313
-1.54696	0.00976434	THSD1	-0.289596	-0.200336	-0.195187	1.45651	1.15651	1.11401
-1.55048	0.000846622	FLRT2	-0.142265	-0.787168	-1.41544	0.669641	0.749402	0.83641
-1.55069	0.000785879	TNNT2	-0.323499	-0.717189	-0.350306	0.964285	1.10605	1.13183
-1.56031	0.0150435	SMCR5	-0.411719	-0.894403	-0.589966	0.452981	1.28661	0.601748
-1.56097	0.0106349	GPR179	-0.999952	-1.12343	-0.573007	0.330572	0.395533	0.880485
-1.56315	0.00304092	CYBRD1	-0.179456	-0.273051	-1.50487	1.03855	0.792913	0.81993
-1.56504	0.0279804	HAMP	-1.41218	-0.519549	0.34272	1.04114	0.955759	0.735619
-1.56547	0.0383008	PLSCR2	-0.338196	-0.598904	-0.188707	1.20086	1.49132	0.51619
-1.56599	0.0319077	RXFP4	0.00410176	-0.800407	-1.28703	1.44516	0.816473	0.155642
-1.56815	0.000395317	AMPH	-0.733613	-0.84164	-0.949055	0.558808	0.88774	0.635448
-1.57166	0.0387801	PKD2L1	-0.052364	-0.0506195	-0.842932	1.15741	0.613473	1.39688
-1.57348	0.0492295	DSCAM-AS1	-1.22217	-0.80595	-2.27519	-0.00842316	-0.450401	0.314423
-1.57953	0.0203564	CTRB2	-0.96674	-0.743622	-0.299593	0.823409	0.592542	0.684563
-1.5802	0.00317123	HPX	-1.06926	-0.636978	-0.316704	1.02667	0.756114	0.824862
-1.58834	0.00617815	TRAF3IP3	-0.852535	-0.743941	-0.459069	0.95289	0.830148	0.644442
-1.5994	0.0402657	SLC7A9	0.23991	-1.56184	0.163242	1.23814	1.06256	0.931036
-1.60027	0.0425695	AC127024.6	-0.666411	-0.135245	-0.898992	1.66833	0.583023	0.471724
-1.60027	0.00768733	CES3	-1.26028	-0.599954	-0.379949	0.647574	0.551586	1.1823
-1.60147	0.00814821	C16orf74	-0.653517	-1.12753	-1.91724	0.243404	-0.00676204	0.596958
-1.6023	0.00491815	CFB	-0.417382	-0.970273	-0.384752	1.23606	1.0563	0.714805
-1.60722	0.00157361	CFAP74	-1.23327	-1.69494	-0.91079	0.0933536	0.191471	0.625501
-1.60862	0.00799194	AC048383.1	-0.429774	-0.614008	-0.695024	1.50942	1.0878	0.414563
-1.6092	0.000708021	CD4	-0.426764	-0.90514	-1.20671	0.64586	0.831006	0.730602
-1.61286	0.00148722	ASRGL1	-1.39854	-0.875818	-0.435854	0.952468	0.747683	0.413652
-1.62462	0.00600608	BTBD16	-0.930669	-1.08899	-0.258897	0.599067	1.12009	0.639143
-1.62512	0.00164134	SLA	-1.09992	-0.909475	-1.84934	0.430616	0.208803	0.241868
-1.62878	0.00135828	AC004520.1	-0.193277	-0.334061	-1.14497	1.21114	0.77499	1.1681
-1.63671	0.000870936	LINGO1-AS1	-0.14219	-0.872378	-1.14587	0.708699	1.09482	0.832714
-1.63696	0.0352773	PIWIL2	-1.00265	-1.3628	0.299495	0.934782	0.648601	1.07704
-1.63939	0.00227274	IL12RB2	-0.474058	-0.440956	-1.03265	1.40224	0.822529	0.680808
-1.64009	0.00923903	ISLR	-0.668285	-1.81189	-0.00417346	0.774211	0.659882	0.842313
-1.64015	0.000246823	RBPMS-AS1	-0.671048	-1.1557	-1.50849	0.494432	0.552189	0.487264
-1.643	0.000162809	BATF	-0.751424	-0.476354	-0.794596	1.07135	0.892046	0.894934
-1.64975	0.00298528	TCEA3	-0.49063	-1.09493	-0.317743	0.627195	0.886741	1.41863
-1.66083	0.000444323	ACKR3	-0.521752	-0.830725	-1.24225	0.822256	0.614175	0.853175
-1.66582	0.000229143	RORB	-0.877016	-0.856744	-1.24069	0.791831	0.685068	0.490289
-1.66983	0.00798644	ALKAL2	-0.441098	-0.576539	-0.645776	0.897914	0.992685	0.966676
-1.67637	0.0450311	STAB2	0.13223	-0.694451	-1.11765	0.243406	1.57834	0.854361
-1.68147	0.0287215	TMED7-TICAM2	0.203168	-0.296658	-1.3515	1.1912	0.818597	1.02961
-1.68297	1.22829e-05	PCSK2	-1.04566	-1.34232	-1.54465	0.286718	0.44519	0.379009
-1.68559	0.014101	U62317.2	-0.299673	-0.844466	-1.03197	0.842772	0.346951	1.34035
-1.68935	0.00383735	TMEM40	-0.738408	-1.41386	-1.42219	0.29415	0.361561	0.59832
-1.69307	0.00104728	CXCL17	-0.937738	-1.05588	-2.23271	0.221484	0.311384	0.295514
-1.69751	0.00330332	FXYD5	-0.708737	-1.32933	-2.19577	-0.00478628	0.44482	0.229016
-1.70208	0.00240355	APOL1	-0.462156	-0.897938	-0.979356	0.833038	1.19441	0.579642
-1.70646	0.000266564	MYBPC1	-0.259053	-1.1986	-0.521327	0.942831	0.997975	1.15037
-1.71232	6.87846e-05	APOH	-0.649413	-0.429687	-1.00972	0.980081	1.08631	0.936756
-1.71248	0.000180763	SLC39A5	-0.217712	-1.09805	-0.502433	1.00626	1.14257	1.12778
-1.71592	0.00564312	AC073610.3	-0.515335	-0.850033	-0.534509	0.614632	1.0565	1.30154
-1.7177	0.0462649	LINC00315	-0.0565862	-0.753712	-1.00741	1.50594	0.995528	0.33161
-1.72203	0.033986	RUVBL1-AS1	-1.2579	-0.772912	-0.478562	0.948384	0.486033	0.504511
-1.72636	0.0064312	IL13	-0.35565	-0.530359	-0.883453	1.21435	0.963666	1.02455
-1.727	0.000141249	SOX15	-0.851273	-0.52726	-0.920864	0.937508	0.962299	0.931129
-1.72837	0.0191893	AC010761.4	-0.676042	-0.866508	-1.4017	0.432951	0.469655	0.488264
-1.73787	5.3365e-06	CAPN8	-1.01109	-1.1736	-0.938541	0.753547	0.640677	0.696483
-1.74958	0.00764018	NPPA	-1.00876	-0.571201	-1.17014	0.986247	1.09688	0.173698
-1.75345	0.00198628	MARCH3	-0.378326	-0.698041	-1.84495	0.840489	0.819601	0.580583
-1.75932	0.0231412	AC005041.3	-0.620287	0.226305	-0.414344	1.16416	0.955584	1.49306
-1.76053	0.00442027	AC092687.3	-0.421511	-0.949605	-1.32384	0.669754	1.06508	0.630012
-1.77454	0.000292116	S100P	-1.03205	-1.79536	-0.568337	0.566914	0.760319	0.59921
-1.7749	8.85119e-05	AGR2	-0.510124	-1.28063	-1.32676	0.781711	0.685218	0.73787
-1.77592	0.018697	AL162431.1	-0.454868	-1.29846	-0.235146	0.906523	1.12657	0.613411
-1.7831	0.0392003	C1orf100	-0.347133	-0.607841	-0.826756	1.4572	1.1697	0.507253
-1.78374	0.0309069	JCHAIN	-0.73631	-0.609226	-1.25769	1.48484	0.826034	0.0431678
-1.78395	0.0424617	AC004846.1	-0.113068	-0.69464	-1.00816	0.826486	0.936484	0.881798
-1.78491	0.0468303	SLC2A9	0.813709	-0.367152	-1.55283	0.775011	1.70567	0.991773
-1.78668	0.0187327	LAPTM5	-0.616852	-0.201633	-0.455334	1.39892	1.01572	0.961038
-1.78862	0.0100143	AKAP12	-1.39349	-0.977272	-1.244	-0.00794192	0.526813	0.789432
-1.79164	0.00372151	EPS8L3	0.334887	-0.894804	-0.711742	1.13657	1.17828	1.56078
-1.79912	0.0058698	AATBC	-1.34397	-0.798049	-0.456373	1.53883	0.890518	0.338845
-1.81128	0.00489878	RIMS1	-0.576879	-1.04011	-1.42124	0.745122	0.89794	0.498703
-1.81682	0.00378006	LINC02560	-0.434962	-0.847334	-0.391234	1.05472	1.08187	1.17727
-1.82073	0.00538006	HAVCR1	-0.1964	-0.416559	-0.74832	1.345	1.09846	1.23024
-1.83081	6.87846e-05	TNC	-0.885177	-0.872327	-1.57256	0.755673	0.761565	0.637342
-1.83225	0.0389611	CHI3L1	-1.85321	0.14216	-1.32708	0.812617	0.431176	0.30674
-1.84727	0.00128296	DPP10-AS1	-0.926091	-0.779901	-1.07926	0.933445	0.647264	0.925987
-1.85423	8.98196e-05	SLC7A7	-0.344818	-0.750269	-1.26112	1.03288	0.98045	1.14554
-1.85483	2.05459e-05	PCSK6	-0.48476	-0.85941	-1.01934	1.01236	0.980981	1.17118
-1.85504	0.0171397	SLC28A1	-1.62258	-0.535508	0.463777	1.12134	1.07318	1.32979
-1.85564	0.0116562	C2-AS1	-0.589817	-1.49303	-0.402444	1.34094	0.821464	0.58607
-1.86114	0.00581128	SLAMF7	-1.06561	-0.663355	-1.87496	0.516335	0.555392	0.626961
-1.8617	7.22274e-06	SERPINA1	-0.508053	-0.986429	-0.898618	1.04171	0.991314	1.15885
-1.86374	0.0111614	TRIM72	-1.15464	-1.39342	0.364958	1.47215	1.04485	0.83592
-1.87567	0.0264291	AC139769.2	-0.184872	-0.182704	-3.15939	0.615153	0.712004	0.608697
-1.87667	7.18387e-05	GGT5	-1.45956	-1.70076	-0.852982	0.376855	0.6554	0.580693
-1.88129	0.0051921	LCN2	0.271187	-1.38456	-0.958635	1.10057	1.14876	1.1201
-1.88515	0.010587	FAM209A	-0.790562	-1.01067	0.0286953	1.31549	0.820334	1.12141
-1.88659	9.86107e-05	ORM1	-0.653426	-1.34808	-0.728028	0.988017	0.930953	0.983295
-1.88894	0.0166761	AL031775.1	-0.373481	-0.170081	-1.5889	1.14282	0.78139	1.2153
-1.89031	0.000162267	SFTPA2	-0.285735	-0.391064	-0.974717	1.35976	1.55954	1.0945
-1.89079	0.0135494	SLC5A2	-0.963577	-0.509545	-0.483507	1.50752	1.24731	0.80738
-1.89528	0.0381795	FCN3	-0.355024	-0.936596	-0.77653	1.4976	0.185694	1.29449
-1.90394	7.15144e-05	CASP4	-0.44622	-1.16013	-0.843752	1.23584	0.948357	1.05145
-1.90465	0.00527894	PDPN	-1.07384	-0.488517	-0.68468	1.35383	0.86232	0.792173
-1.905	0.000141687	SFTPC	-1.30784	-1.35056	-0.412237	0.889673	0.88923	0.863895
-1.90545	0.0155043	ATP12A	-0.542595	-0.697982	-2.14385	1.11195	0.534663	0.393613
-1.90731	0.000160548	AC124067.4	-0.540183	-0.980391	-0.705747	1.37175	1.07195	0.981417
-1.91209	0.00825779	AC091806.1	-0.984061	-1.22285	-1.49016	-0.289443	0.819108	1.20962
-1.92297	0.000294172	CHI3L2	-0.515139	-1.69681	-1.09445	0.737532	0.883826	0.832046
-1.92439	0.012513	SLC6A11	-0.859055	-0.31757	-0.485765	1.99336	0.703289	1.17692
-1.92514	0.0310036	KLK14	-1.04105	-1.03975	-0.261714	0.641911	0.702881	1.13329
-1.93602	0.0013914	SLC15A3	-0.69663	-1.06621	-1.22952	1.02354	0.6417	0.883786
-1.94059	0.00556272	BHLHA15	-0.387143	-0.590331	-2.55107	0.838551	0.705348	0.666292
-1.94121	0.00112834	CALCR	-0.653222	-1.0229	-1.60475	0.454918	1.06164	0.785948
-1.94126	0.0182868	AL391244.2	-0.985172	-0.983721	-0.823655	0.959242	0.328826	0.9273
-1.9451	0.0405247	AC073896.1	0.174797	-1.14081	-0.871911	0.962735	0.922221	1.01805
-1.94511	0.000243265	ALDH1L2	-0.803743	-1.22684	-1.66089	0.527803	0.78246	0.773128
-1.94758	6.77338e-06	AFP	-1.02159	-1.33995	-0.870391	0.812425	0.862528	0.935558
-1.95162	0.0108676	AP000688.2	-0.473808	-0.734515	-1.52683	0.799508	0.921677	0.712984
-1.9519	0.0494567	DUSP15	-1.04601	-1.45743	-1.08767	-0.581921	0.440574	0.677558
-1.95197	4.08127e-05	IL23A	-0.909975	-0.818796	-1.594	0.874542	0.974099	0.658956
-1.95776	0.0109607	AC117386.1	-0.772389	-0.44959	-0.83553	0.758441	1.47534	0.895388
-1.96291	0.0261323	AC111170.1	-0.419275	-0.516774	-1.57619	1.82913	0.612034	0.541887
-1.97078	0.0381964	AC073517.1	0.159336	-0.644513	-1.68345	1.26788	1.05443	0.518158
-1.97767	7.39453e-05	LCP1	0.19034	-0.432572	-0.542713	1.87322	1.46151	1.80536
-1.98004	0.00255781	PDZD4	-0.860343	-0.770889	-0.187703	1.58852	1.46271	0.991848
-1.98273	0.000527106	TMEM176B	-0.513433	-1.24786	-0.728422	1.15486	0.861318	1.31359
-1.98427	0.0197643	FOXH1	-0.127164	-1.44278	-0.917733	0.84455	0.62026	0.989675
-1.98554	0.0112685	LRIT3	0.0231845	0.346772	-1.54819	1.53948	1.1169	1.63428
-1.98747	0.0419807	PRLH	-0.880401	-1.10051	-0.434816	1.61634	0.298514	1.03157
-1.98823	0.0031879	CCR4	-1.69407	-0.593823	-1.32994	0.723277	0.744886	0.597928
-1.99001	0.00055748	IFITM1	-0.77057	-0.940305	-2.30283	0.599289	0.630738	0.672026
-1.99026	0.000753479	ZMIZ1-AS1	-0.690502	-1.29209	-0.973616	1.0453	0.869703	0.948656
-1.99689	0.00421771	PLEK2	-0.824286	-1.52141	-0.79005	0.499014	0.689221	1.14058
-2.01192	0.00174193	STAB1	-0.50835	-0.88933	-0.792903	1.80259	1.04425	0.887529
-2.01276	0.0183167	AC100818.1	-0.384979	0.00333702	-1.55325	0.651377	1.2977	1.44013
-2.01811	0.0079213	TM6SF1	-1.16283	-1.64551	-1.45521	-0.233193	0.475615	0.984064
-2.02829	0.0156479	HIST1H2BD	-0.149584	-0.119159	-2.63416	1.06719	0.620427	1.28148
-2.03192	0.0202584	FAM83C	-0.132476	-0.806627	0.121087	1.32328	1.71402	1.42493
-2.0426	8.85119e-05	SLC38A5	-1.27653	-1.21788	-0.813441	0.954239	0.984717	0.809025
-2.04451	0.013186	LSMEM2	-0.489527	-1.48473	-0.706697	1.2626	0.47816	1.00837
-2.04461	0.00210588	DUSP13	-0.556655	-1.34203	-1.17482	0.843958	0.968757	0.834681
-2.04663	0.00126502	MMP13	-1.28298	-0.506238	-1.94674	0.830493	0.855078	0.569262
-2.04786	0.0254962	AL451069.3	-1.50917	-0.248385	-0.580147	0.768479	1.37856	0.886238
-2.06132	0.00410687	LEXM	-1.20356	-0.340533	-1.55792	1.01759	0.954801	0.640436
-2.06193	0.0165281	PRELP	-1.43643	0.0768618	-1.71392	0.490706	1.07172	0.754233
-2.06371	0.0232045	AC069234.4	-0.798953	-1.37993	0.00379354	1.07039	0.515045	1.48065
-2.06904	0.0061599	SERPINA6	0.610096	-0.0973776	-0.809469	2.08861	1.58122	1.7102
-2.07072	2.32076e-06	RBP4	-1.26846	-1.38052	-1.57668	0.695621	0.511579	0.767796
-2.07253	2.29023e-05	TGM2	-0.748151	-1.03978	-1.52895	0.785759	0.977357	1.13481
-2.08839	0.000234887	ALOX15B	-1.41138	-1.26367	-2.44785	0.389018	0.498659	0.208596
-2.09858	0.00116274	SLPI	-1.42725	-2.28972	-0.369179	0.706168	0.664648	0.843151
-2.09937	0.000420352	GYPC	-0.928178	-0.423678	-1.22605	1.40506	1.00944	1.24563
-2.10088	0.00751153	CCL4	0.234235	-1.56751	-1.05149	1.10591	1.02054	1.14686
-2.10451	0.00735223	AC010327.4	-0.0309996	-0.834849	-1.08855	1.59119	0.962992	1.20379
-2.10844	0.0424617	WISP1	-0.752855	-0.751299	-1.28649	1.78605	0.0438768	0.938055
-2.11026	0.000141249	KCNQ3	-0.760716	-1.37017	-1.4554	0.895698	0.737138	1.04963
-2.11188	0.00353491	AL157935.2	-1.32281	-0.164723	-1.09781	1.15525	1.13231	1.13388
-2.118	0.0307954	LY96	-0.813995	-0.812439	-1.34763	1.72491	0.186447	0.685603
-2.12398	0.00621983	IFI16	-1.00238	-0.679583	-1.4719	0.79487	0.535852	1.11772
-2.13338	2.43835e-07	TF	-0.79855	-0.714182	-0.872685	1.31385	1.25954	1.44073
-2.13698	0.00573195	JSRP1	-0.640672	-1.63662	-0.435704	1.16568	1.19732	0.856085
-2.14352	2.32076e-06	FGA	-0.701843	-1.10018	-0.973085	1.17565	1.2414	1.23675
-2.14806	0.00110089	PEBP4	-0.988107	-1.84825	-1.50225	0.342254	0.771359	0.884497
-2.1663	0.00165385	TNFSF14	0.00118899	-1.16561	-0.602462	1.96731	1.24475	1.35624
-2.169	0.000146798	PYGM	-0.926285	-1.30257	-0.332544	1.43106	1.26138	1.2504
-2.17149	0.0250294	TACR2	-0.325102	-0.379622	-2.49203	1.66146	0.698701	0.501353
-2.17972	0.044341	GABRD	-0.942152	-0.940596	-2.18549	-0.396393	0.605145	0.748759
-2.18383	7.84249e-05	VIL1	-0.355474	-1.06509	-1.32937	1.50186	1.06235	1.22708
-2.18565	0.0311738	GZMM	-1.06514	-1.06351	-0.0546901	1.5117	1.21719	1.13059
-2.19803	0.0104463	HHLA2	0.118376	0.187399	-1.74075	1.8337	1.52374	1.25263
-2.20016	1.22658e-05	C2	-0.804743	-1.26197	-1.24325	1.09564	1.09123	1.08122
-2.2108	0.00238547	NPPB	-0.379493	-1.26872	-0.82469	1.22647	1.36567	0.962022
-2.21263	0.00298485	TP53AIP1	-0.314971	-0.592768	-1.01096	1.57643	1.39486	1.34129
-2.25457	0.0011927	DPCR1	-0.770756	-0.576016	-2.3132	0.714247	1.25355	0.948124
-2.26148	0.000382945	TMEM176A	-0.214537	-1.00723	-1.31757	1.1098	1.30736	1.61953
-2.26653	0.00889586	BATF3	-0.49074	-0.489184	-1.02437	0.810276	1.50076	1.42123
-2.26848	0.0325912	LINC00880	-0.966064	-0.382553	-1.40579	0.539914	0.837999	0.948161
-2.27659	0.0251662	AC009955.3	-0.488473	0.213142	-2.21194	1.1931	0.957635	1.46608
-2.27862	0.0118682	HR	-1.07511	-0.65989	-1.13104	0.345984	1.65461	0.952124
-2.2792	0.04171	EDDM3B	0.279277	-0.0902984	-2.61274	1.21047	1.13876	0.8629
-2.29473	0.0110826	TINCR	-0.123645	-1.11928	-0.959218	0.823679	1.57518	1.41295
-2.3025	0.0425576	LINC02102	-0.891221	-0.0860438	-0.621231	1.39719	1.75289	0.930824
-2.31567	0.00281785	BST2	-1.77344	-1.7101	-0.735508	1.0088	0.839138	0.741307
-2.32084	0.00414827	SLC5A10	-0.523546	-0.521802	-1.57025	0.952651	1.04742	1.45764
-2.32272	0.0091911	EFNA2	-1.04699	0.14476	-1.58062	1.11409	1.16562	1.30345
-2.3358	0.0244211	CPNE7	-0.474842	-1.4694	-0.0856798	1.82988	0.944033	1.34411
-2.34452	1.01167e-06	CSF3R	-1.19725	-1.52222	-1.50873	0.901025	0.895297	1.00572
-2.34462	0.0326925	AC105053.1	-0.63217	-0.14718	-1.39208	0.941628	1.46216	0.869688
-2.35688	0.00250448	DGCR9	-1.13079	-1.01369	-0.334694	1.8497	1.12785	1.32277
-2.36786	0.00289039	HSD17B2	0.0398703	-0.874145	-1.10842	1.56656	1.48757	1.50764
-2.38724	0.0244494	SCN4B	0.103522	-1.03033	-1.82264	1.51179	0.894597	1.36281
-2.38775	0.0139815	AC079601.1	-1.20496	-0.621444	-0.272453	1.64751	1.32892	1.02841
-2.38948	0.000513561	GABRE	0.252797	-1.22067	-1.1805	1.63265	1.71148	1.4664
-2.39636	1.62026e-05	FGG	-0.341579	-0.950831	-1.10414	1.57068	1.62	1.60139
-2.39909	0.0214837	FIBCD1	-0.75959	-1.07869	-0.553647	1.20864	1.39565	0.921091
-2.40574	2.55293e-05	CD68	-0.996119	-1.65688	-1.98809	0.687774	0.795028	1.05447
-2.41926	0.00615106	PRG2	-1.57789	-0.579632	-1.1545	0.767751	0.897043	1.32969
-2.42882	0.00110089	CES1	-0.64021	-0.763691	-0.299954	1.77944	1.6864	1.68437
-2.4401	0.000753479	PAX5	-1.76167	-0.84403	-1.67754	0.933811	0.764661	0.810301
-2.47001	0.00473575	RNF225	-0.709356	-2.36689	-0.229286	1.10019	0.977321	1.52204
-2.47675	1.3658e-05	FGB	-0.247176	-1.15837	-1.09748	1.63749	1.62298	1.6594
-2.49444	0.00850477	IQCA1L	-0.464361	-2.04086	-0.529917	0.897029	1.06678	1.18515
-2.51426	0.00473575	MIA	-1.05742	-1.05586	-0.352293	2.08404	1.38233	1.00062
-2.52013	0.0163468	AC009955.2	-1.63027	-1.62918	-0.245462	1.38744	0.26579	1.23139
-2.54163	0.00311473	TTC24	-0.808362	-0.0310146	-1.34199	1.50622	1.69979	1.29525
-2.54195	0.0176871	RASGRP2	-1.52636	-1.01154	0.441492	2.03885	1.01482	2.03222
-2.58163	0.0150257	AC098613.1	-0.509565	-1.50304	-0.821634	1.50621	0.804433	1.06832
-2.58942	0.0404849	AC236972.3	-1.09343	0.0420558	-2.40494	0.480372	0.568923	0.746336
-2.59203	0.00130416	TRPM5	-1.18935	-0.866549	-0.676244	1.7043	1.55688	1.21207
-2.60478	0.00290865	ODF3	-0.663381	-1.65902	-1.143	1.29408	1.57187	0.751755
-2.60644	0.00959241	MTUS2-AS1	-1.96889	-0.751574	0.362655	1.56145	1.28538	1.39467
-2.62824	0.047766	LINC01119	-0.103954	-1.09916	-2.41198	1.17718	0.285148	0.401393
-2.6331	0.00786063	SPINK14	-0.592154	-0.591068	-1.03188	1.18372	1.11365	1.40871
-2.67938	0.0055176	ARL5C	-0.64047	-1.1226	-0.511589	1.85627	1.30243	1.67165
-2.69598	0.0278555	C5orf63	-1.72529	-1.14538	-1.72529	0.00725755	0.494024	-0.778504
-2.70678	0.0159748	CYP2B6	-0.0445762	-0.979964	-3.00065	1.20985	0.646978	0.987635
-2.71668	0.00201345	PI3	-1.13245	-1.61458	-1.19249	1.18213	1.34191	0.67322
-2.71799	0.00225628	AC087273.2	-0.100281	-0.506829	-2.53162	1.72221	1.7645	1.26358
-2.74458	0.0158818	LRCOL1	-1.04424	-0.310606	-0.673756	1.56735	1.35044	1.4505
-2.7534	0.0461796	AC245884.1	0.357885	-0.0987213	-2.08732	1.00864	1.25492	1.71859
-2.81362	0.0209533	IL18R1	-0.153575	-2.36612	-1.99636	1.21124	1.17956	-0.0404768
-2.89459	0.00304635	IL16	-0.642238	-1.63744	-1.68895	1.54089	1.05729	1.03535
-2.8961	0.00161429	AZU1	-0.994556	-1.6289	-0.180906	2.23284	1.75862	1.53341
-2.93162	0.000415855	PPP1R27	-1.4844	-2.02219	-0.0751007	1.62613	1.63199	1.64304
-2.95567	0.0111818	SLC5A5	-1.34557	-0.611935	-0.18985	2.23252	1.60045	1.36979
-2.96833	0.00425206	AL355385.1	-1.57214	-0.838506	-1.20166	1.36648	0.981342	1.07336
-2.97225	0.00751865	BDKRB1	-0.107362	-1.38298	-2.62788	1.11221	1.05521	1.1766
-2.98807	0.0122925	ZNF717	-2.31552	-2.31444	-3.30685	-0.809544	-0.715169	-0.401297
-2.99075	0.0454204	AL672291.1	-0.58626	-0.90536	-1.89777	1.88645	0.00624731	1.09442
-2.99643	0.00175653	OSM	-1.40902	-0.825506	-0.66544	1.55568	1.76254	1.49822
-3.03394	0.0177196	AL049775.1	-1.09406	-0.830736	-2.40557	0.479739	0.800388	0.745703
-3.04194	0.000467552	FEZF1-AS1	-2.07492	-1.25435	-2.90651	0.556426	0.895317	0.945703
-3.07037	0.0263874	CTAGE8	0.152633	-0.692066	-3.00183	1.20165	0.921297	1.18087
-3.07377	0.00298859	TRIM54	-1.35045	-1.34936	-1.08046	1.02176	1.18343	1.55679
-3.1188	0.00469293	FEZF1	-1.88705	-2.73064	-1.95261	1.02366	1.09739	-0.190476
-3.15712	0.0216359	HOTAIRM1	0.0757861	-0.91769	-1.4976	1.59836	1.29779	1.2173
-3.21007	0.0239005	FNDC7	-0.120182	-0.380889	-2.69066	1.3695	1.04719	1.59855
-3.29725	0.00243503	LINC00930	-1.6551	-0.659451	-0.716832	2.21912	1.55216	1.52298
-3.33202	0.00125662	LINC01300	-1.16724	-1.62385	-1.68863	1.80765	1.89019	1.09046
-3.38176	0.000133063	LBP	-0.565594	-2.1871	-2.20827	1.48433	1.53108	1.91857
-3.43642	0.00127597	GATA4	-2.556	-0.688188	-0.89465	1.68739	1.52165	1.64281
-3.442	1.6604e-06	TTR	-1.17811	-1.96523	-2.04997	1.64714	1.66726	1.80072
-3.52018	0.00805105	AP000781.2	0.119139	-1.57418	-2.56659	1.2772	1.26687	1.19068
-3.56444	0.00921784	AL157371.2	-0.139193	-0.913166	-2.70967	1.19133	1.33831	1.80117
-3.61635	0.00448882	CPLX4	-2.33146	-1.33905	-0.240606	1.32569	1.59167	1.32329
-3.82954	0.0112892	IL21R	-1.55743	-1.1442	-2.13661	1.05416	0.658775	1.51813
-3.89287	0.017349	LINC02506	-2.80987	-0.362878	-2.80987	-0.171317	1.27744	0.484672
-4.17138	0.00920701	APOA4	-0.92374	-2.23525	-2.23525	-0.0702346	1.10699	1.70749
-4.39894	0.000153178	ZNF528	-2.46703	-1.46975	-2.50869	1.65791	1.77305	1.665
-4.55212	0.00100316	HOXA3	-0.563128	-2.35807	-1.40841	2.01674	2.01034	2.34484
-6.39757	0.000209846	ZFP41	-2.00588	-1.42597	-2.00588	3.11039	2.9348	2.7225
-7.85429	2.87359e-05	LY6E	-2.73027	-2.73027	-2.73027	3.40136	2.75776	3.18537
-8.43655	7.22274e-06	KHDRBS3	-2.20489	-2.20489	-2.20489	4.31243	4.07665	4.22702

## Sheet: Table S2B. W308R-AG vs WT-AG
Table S2B: Differentially expressed genes on day 43-44 comparing iAEC2 expressing W308R mutant ABCA3:GFP versus iAEC2s expressing the wildtype ABCA3:GFP fusion reporter
Red=differentially expressed genes that are up
Blue=differentially expressed genes that are down
Log2 Fold Change	FDR	Gene	W308R-AG_1	W308R-AG_2	W308R-AG_3	WT-AG_1	WT-AG_2	WT-AG_3
6.21875	0.00021493	LINC01090	3.96005	3.64376	3.43089	-2.69582	-0.625561	-1.74904
5.57886	7.71291e-05	SORCS1	2.55391	2.44325	2.31205	-1.2182	-1.2182	-1.2182
4.3836	0.00222165	SCN7A	1.23526	0.531938	-0.434869	-2.12273	-2.12273	-2.12273
4.3683	0.0107673	MYCNOS	0.0764329	1.58979	1.73882	-1.48332	-1.48332	-1.48332
4.25454	4.98026e-05	CEACAM21	1.87897	1.70788	2.01241	-2.15495	-2.55774	-1.99815
4.0928	6.5985e-05	ZNF717	3.233	3.48299	3.14683	-0.809544	-0.715169	-0.401297
4.01533	0.00635549	PTN	1.14148	0.72023	-0.234649	-2.52393	-2.52393	-1.2661
3.95917	0.0236986	NEUROG3	-0.194598	-0.08831	-0.122134	-3.16141	-1.91575	-3.16141
3.85441	0.00614804	STMN2	0.0853589	-0.565266	0.238294	-2.20626	-2.20626	-2.20626
3.79426	0.000165893	PCDHB5	1.89885	1.97771	1.78668	-1.41877	-2.84859	-1.02028
3.70992	0.00139336	PCDHGB5	2.18408	1.8114	1.85848	-2.81847	-0.683726	-0.86991
3.6061	0.0100689	TSPEAR-AS2	0.978992	1.4952	1.30347	-0.154567	-2.79312	-1.27955
3.46862	0.0112034	SCNN1G	0.906705	1.77872	0.868068	-2.91594	-1.41597	-0.544634
3.38566	0.0147809	GRIA2	0.403467	-0.0816498	0.114168	-2.47056	-2.47056	-0.956991
3.34562	0.0318329	SOX21	0.572767	-0.139204	0.736265	-2.20209	-2.20209	-0.688521
3.15502	0.0235269	AC078881.1	0.852783	0.959071	1.8857	-2.11403	-0.868372	-0.600465
3.13849	0.00674189	KCNF1	-0.0852512	0.428951	0.218836	-1.56508	-1.68263	-2.22572
3.08515	0.0145476	AL138789.1	1.50786	0.515393	1.53229	-0.908193	-1.11795	-1.8139
3.02914	0.0346264	LINC01285	0.833056	1.42687	-0.353109	-1.38033	-0.795309	-2.04097
3.02852	0.0222447	STRA8	0.671679	1.44982	1.45872	-2.38232	-1.13666	-0.0110118
2.99928	0.038173	AC087379.1	0.404353	0.883926	0.557288	-1.88727	0.182997	-1.88727
2.89909	0.0215001	CALHM5	-0.706619	-0.0312809	0.671985	-1.60573	-1.72328	-2.26637
2.87073	0.00396287	GDA	1.57756	0.945851	0.862383	-1.63095	-1.5864	-1.00009
2.8668	0.000171414	LINC00540	1.2946	1.27602	1.31401	-1.35351	-1.24351	-1.73458
2.85473	0.0150092	NAP1L3	1.30999	0.571465	0.263876	-1.29574	-0.763629	-2.91105
2.79891	0.0352079	FAT3	0.757559	-0.271864	0.279077	-3.25118	-0.773267	-1.73761
2.77349	0.0251646	INHBA	0.714166	0.0280792	1.39608	-1.83918	-1.95673	-0.580393
2.7707	0.0262589	MCCC1-AS1	0.510982	0.958452	0.894995	-2.703	-1.20304	-0.207851
2.76323	0.0426151	MUC12	1.15639	0.911637	0.801081	-0.599974	-2.33252	0.0387829
2.75243	0.000206208	APLN	1.37732	1.41696	1.85434	-1.66125	-1.05118	-0.830423
2.75028	0.0108889	FBXO43	0.598295	1.12354	1.30313	-0.572985	-1.99482	-1.02434
2.70075	0.000198051	KCTD16	0.943034	1.22227	1.36813	-1.18614	-2.28909	-0.924378
2.69779	0.0262974	PCSK1	-1.26488	0.601854	-0.637829	-2.74632	-2.76278	-2.9653
2.69133	0.00463889	CNTN3	0.996972	0.957639	0.966543	-1.76241	-0.970476	-1.36093
2.63891	0.0324509	HDHD5-AS1	0.992772	-0.0139476	1.0571	-1.88125	-0.635593	-0.934466
2.63826	0.00216947	TSPEAR-AS1	1.27213	2.00482	1.39105	-0.360799	-1.34209	-0.874803
2.63442	0.0200352	FAM13C	0.317975	0.688108	0.0286747	-1.89541	-2.01296	-1.04248
2.58896	0.000558479	HPDL	1.27672	1.41635	1.27071	-0.82353	-1.35444	-1.09964
2.57958	0.0373248	LMX1B	-0.752427	-0.282612	0.790421	-1.32484	-1.32484	-1.32484
2.55064	0.0480651	AC068580.2	1.53984	1.16479	1.71648	-1.12019	-1.29555	0.376931
2.51881	0.000551922	SLC16A14	1.18074	1.78131	1.40245	-1.00816	-1.37899	-0.654596
2.51519	0.00360978	LMO2	1.29908	0.71769	1.04745	-1.08661	-1.78355	-1.04044
2.51496	0.00675887	UPK1A-AS1	1.45723	1.44964	1.17959	0.379651	-1.21634	-1.45848
2.50685	0.000431678	PTPRR	0.985957	0.706144	1.16	-1.64393	-1.70203	-1.07743
2.49547	1.2355e-05	IGF2	1.64955	2.19455	1.92764	-0.635479	-0.713605	-0.365951
2.45745	0.00439483	TRIM58	0.658652	0.634653	1.28707	-1.38516	-1.27982	-1.43066
2.45187	0.00639345	ADAMTS20	1.28344	0.659033	0.946327	-0.363869	-1.75676	-1.2717
2.42848	0.0138221	ESRRB	0.413745	0.745381	0.875536	-2.06182	-0.818444	-1.2089
2.38115	4.05339e-05	PGF	1.24991	1.61847	1.5549	-0.916383	-1.23041	-0.543601
2.36285	0.0112421	KLHL14	0.817218	0.530912	0.341878	-0.626709	-1.54607	-1.84494
2.35673	0.03851	AL139807.1	0.545703	0.146374	-0.0637399	-1.05288	-1.57157	-1.95859
2.34732	0.0171983	VAV3	0.579545	0.977505	-0.37186	-2.48192	-1.11609	-1.50772
2.34167	0.000831107	CHST2	1.37017	1.97559	1.44111	-0.808309	-1.13062	-0.165552
2.30658	0.0246529	AC246817.2	1.11737	0.786253	0.524805	-1.47895	-1.99764	0.0578238
2.27902	0.000321051	PCDHGA11	0.611035	0.861795	0.508376	-1.31723	-1.63067	-1.61184
2.25966	1.07341e-05	LDOC1	1.02721	0.830861	0.854091	-1.46694	-1.28331	-1.29905
2.23128	0.0110695	DLL1	-0.184172	0.517407	0.198971	-1.70283	-1.19433	-2.73931
2.21359	0.0192283	AC073130.2	0.431114	0.877839	0.783235	-1.94572	-0.262416	-1.54424
2.20857	0.0492402	SCN3A	-0.0132522	-0.94558	-1.16839	-2.65133	-2.86108	-2.18732
2.16823	0.0035521	CCKAR	0.949341	0.449235	0.558408	-0.743641	-1.40964	-1.70952
2.16551	0.0394842	TRABD2B	1.12551	1.52849	0.539364	-1.48216	-0.523977	-0.50796
2.16172	0.0280152	AC015849.5	0.765557	1.14135	1.20559	0.347386	-1.1273	-1.58555
2.15841	0.0285912	AC008691.1	0.514455	1.07792	0.898468	-1.58745	-0.795512	-0.780104
2.15799	1.07341e-05	CDKN1C	0.911367	1.08809	1.09213	-1.02447	-1.32206	-1.01944
2.09536	0.0442339	AL603839.3	0.613772	0.671478	0.556727	-2.44533	0.236267	-1.37525
2.09227	0.000105806	MYEOV	1.83532	1.32038	1.70638	-0.16279	-0.854586	-0.301013
2.08684	0.000959374	LRRC10B	0.343051	1.17394	0.995453	-1.33029	-1.43227	-0.899929
2.0817	5.65722e-05	STC1	1.40356	0.959961	1.32373	-0.861719	-1.00158	-0.690362
2.08016	0.0342104	FAM57B	0.260342	1.20232	0.654389	-1.76379	0.0979941	-1.61803
2.07675	0.0172558	PCDHA1	0.837669	1.28514	0.562036	-1.26424	-0.87635	-0.45689
2.05657	0.00791298	CD48	1.32853	1.46403	1.02709	0.0828166	-0.193253	-1.79089
2.05025	0.02444	C5orf63	1.32871	1.67178	1.87271	0.00725755	0.494024	-0.778504
2.04919	0.0181201	GLIPR1L1	0.940092	0.816171	1.2041	-1.61323	0.337198	-1.33792
2.0238	0.0199254	AC145343.1	1.37349	1.48649	1.27548	-0.716605	0.142525	-0.718431
2.01097	0.00171192	GABRB3	1.1907	1.01747	0.765091	-0.928298	-0.966983	-1.0139
1.99381	0.001206	TMSB4Y	1.23469	0.916399	0.834846	-1.52795	-0.514876	-0.815513
1.98211	0.000376212	BEND5	0.980015	0.754067	1.02528	-0.736174	-1.4427	-0.891263
1.97988	0.0038947	GALNT16	1.07882	0.431677	0.827191	-1.43552	-1.27868	-0.588215
1.96033	0.0218135	GAL	1.1962	0.931553	0.730823	-0.0587082	-0.35606	-1.79535
1.93549	0.0386707	AL592166.1	0.761259	0.641273	0.766142	-0.617783	-1.05447	-1.22777
1.9181	0.000259204	FAM167A	1.21997	1.23267	1.57359	-0.634503	-0.686911	-0.387906
1.89844	0.000599996	HS3ST6	0.894926	0.901369	1.31662	-1.27092	-0.622675	-0.677543
1.89448	0.043423	HRASLS	1.04143	1.10136	0.843925	-2.16709	0.0650445	-0.32796
1.88747	0.0492832	SCD5	0.0511124	0.225935	0.0853473	-2.71318	-1.15451	-0.658931
1.87568	0.0415991	LYPD1	0.291087	0.538345	1.4262	-0.742293	-2.12764	0.0271421
1.87189	0.0256396	XKR5	0.602904	1.06375	0.478337	0.151444	-1.09273	-1.83992
1.86922	0.014205	LINC02575	1.35972	1.29433	0.562734	-0.122711	-1.00833	-0.771348
1.86596	0.0229553	AC044849.1	0.295824	0.990465	1.11302	-1.21557	-0.600729	-0.751565
1.86215	0.000920024	CACNA1E	0.771375	0.310588	-0.0894089	-1.10855	-1.53884	-1.83974
1.85319	0.027482	AC099850.1	0.792205	0.403192	0.626434	-1.02542	-1.25801	-0.671694
1.85231	0.000343158	KISS1R	0.873755	1.06218	1.18641	-1.00113	-0.797921	-0.642434
1.85191	0.000165893	ESPN	0.369796	0.747948	0.694526	-1.16519	-1.34846	-1.2016
1.84582	0.0003818	FBLN2	0.968907	1.26129	0.7255	-1.02919	-0.644516	-0.855787
1.81985	0.00242033	FGFBP1	1.68619	0.620841	1.06636	-0.698412	-0.479266	-0.791498
1.81737	0.02444	BEX5	0.639675	1.04654	0.875272	-1.19334	0.120586	-1.5835
1.80683	0.0498034	COL18A1-AS1	1.49702	0.94819	0.070105	-0.409521	-0.47043	-1.11661
1.80549	0.00021493	LINC00982	0.63738	0.876223	1.07057	-0.834885	-1.16126	-0.795984
1.80227	0.000103929	MPP2	0.865399	0.787736	1.09635	-0.859904	-1.10421	-0.656069
1.80039	0.000375251	KRT17	1.4471	1.47625	1.88271	-0.350872	-0.509843	0.254087
1.78847	0.000831107	A4GALT	0.403351	0.728216	0.955804	-1.34474	-0.953781	-0.933782
1.78784	0.000365931	SCNN1B	0.698021	0.876217	0.932068	-0.923264	-0.835397	-0.988819
1.78753	0.0026468	KCNQ1	0.528284	1.27188	1.06089	-1.20783	-1.09579	-0.185271
1.77222	0.0117069	KIF19	-0.644773	0.32925	0.0598169	-1.97063	-1.55374	-1.79582
1.7711	0.0365566	OLFM4	1.15087	0.997128	0.162884	-1.63482	-0.88946	-0.0728279
1.75549	0.0321481	SHISAL2B	0.257839	0.330293	0.594063	-1.33835	-1.04027	-1.3405
1.74169	0.013991	TMPRSS3	0.0950378	0.922945	0.381993	-0.875352	-1.44364	-1.01875
1.74042	0.00834384	AL645608.9	0.734392	0.959279	1.28297	-0.592262	-0.999661	-0.326299
1.73996	0.0219921	RDM1	0.895834	1.10935	0.805183	-0.268335	-1.22836	-0.564312
1.73812	0.000251929	LOXL1	0.865375	1.14514	0.856082	-1.3328	-0.742289	-0.328126
1.72751	0.0141363	SYT8	0.0441339	0.957803	0.454012	-1.65277	-0.860808	-1.10287
1.72196	0.00119823	BARX1	0.719786	1.16394	0.973156	-0.961042	-0.695062	-0.550486
1.71661	0.0290466	ANXA10	1.832	0.283707	0.677596	-0.930463	-0.343362	-0.921271
1.70958	5.65722e-05	SIM2	0.35672	0.493242	0.600485	-1.3779	-1.27043	-1.02436
1.70715	0.0361249	BCL11B	0.502098	0.343914	0.475324	-1.66453	-1.68392	-0.176223
1.69969	5.65722e-05	TFCP2L1	0.599027	0.504036	0.925766	-1.19428	-0.775489	-1.1206
1.69373	0.0167896	C14orf39	0.617814	0.768084	0.245124	-1.7387	-1.11195	-0.278766
1.68933	0.0425717	TSPO2	0.35443	0.926985	0.40225	-0.310439	-1.95009	-0.382379
1.68463	0.00260532	CDH4	0.386285	0.732498	0.367075	-0.715139	-1.48242	-1.11775
1.66954	0.00223471	KDR	1.22354	0.282251	0.6989	-1.23608	-0.663328	-0.867492
1.66662	0.0218402	SLC26A5	0.471875	0.904712	0.908721	-1.08336	-0.911891	-0.206705
1.63623	0.00931244	IGFBP7	0.336237	0.330934	0.0124434	-0.752619	-1.66628	-1.55966
1.63134	8.4991e-05	SLCO3A1	0.895693	0.857845	1.04887	-1.00933	-0.639205	-0.466594
1.62224	5.65722e-05	SPC24	0.691593	0.895457	0.924034	-0.829748	-0.942693	-0.574814
1.61185	0.0477628	MT2A	1.05091	0.458606	0.76991	0.270813	-0.898406	-1.10093
1.59625	0.000533536	ANGPTL4	0.773283	0.907696	1.18876	-0.651048	-0.80344	-0.459655
1.58221	0.0102995	DSCAM-AS1	1.12481	1.6637	1.65921	-0.00842316	-0.450401	0.314423
1.58156	0.000257192	SPC25	0.845125	0.755805	0.417424	-0.981727	-0.661002	-1.0491
1.58103	0.0351926	AC024940.1	0.464153	1.21276	1.2767	-0.507038	0.123333	-0.941332
1.56749	0.00147006	ETS1	1.11652	0.983756	1.31923	-0.50194	-0.755611	0.0254165
1.55936	5.65722e-05	NEURL1B	0.681024	0.82333	0.917322	-0.951258	-0.846123	-0.469016
1.55768	0.000201868	IGFBP5	0.53903	0.720072	0.766888	-0.896207	-0.943352	-0.806605
1.55442	0.00042508	NID2	0.78564	0.894279	0.962398	-0.261561	-1.19636	-0.469506
1.55166	0.0305196	MYZAP	0.215452	0.645703	0.382241	-1.29595	-0.847345	-0.665084
1.55083	0.000959374	RIMKLA	0.863219	0.301944	0.512756	-1.30691	-1.01558	-0.643931
1.54943	0.00381211	HES4	0.410781	0.519815	0.463698	-0.672591	-1.04004	-1.4338
1.54664	0.0125082	IGDCC3	0.301417	1.11612	0.417119	-1.36655	-0.413581	-1.01949
1.54184	0.0444551	PDE6C	0.513016	0.37178	1.13149	-0.908371	-1.18636	-0.180988
1.53758	0.0128949	LFNG	0.280141	0.040206	0.205341	-0.459623	-1.72376	-1.5899
1.51259	0.0126607	SYT13	0.00129009	1.15939	0.697786	-1.14257	-0.720709	-0.795521
1.50188	0.000175277	PKP3	0.261464	0.469163	0.631373	-1.09506	-0.908294	-1.14804
1.49308	0.028524	AC092171.5	0.308613	1.21497	0.79609	-1.06006	-1.10644	0.0507752
1.4795	0.000336586	MYCN	0.317339	0.742712	0.470384	-1.16546	-0.958498	-0.78718
1.47426	0.00129982	C11orf96	0.550182	0.550005	0.805506	-1.06545	-0.734586	-0.739767
1.47137	0.00964537	FLNC	0.515094	1.6308	1.49272	-0.347923	-0.688432	0.236886
1.46713	0.000209408	SYDE1	0.647978	1.01701	0.922533	-0.906972	-0.500265	-0.440693
1.46246	0.0268857	KREMEN2	0.100642	1.10218	0.752518	-0.869008	-0.873035	-0.548129
1.45457	0.00972134	GLT1D1	1.40144	0.821086	1.26081	0.0924511	-0.23876	-0.562585
1.45216	0.000251929	TMEM47	0.52539	0.45218	0.419718	-0.782123	-1.16846	-0.940852
1.44625	0.00545193	BIRC7	0.714002	1.54328	1.41836	-0.410197	-0.405926	0.147168
1.43765	4.98026e-05	MIR210HG	0.74416	0.752049	1.0542	-0.746483	-0.646657	-0.386592
1.43177	0.0380222	NRN1	0.0217548	0.32522	-0.114097	-0.569035	-1.26597	-1.60551
1.43012	0.00650914	LINC01515	0.317448	0.29837	0.676992	-1.38021	-0.635432	-0.992676
1.42616	0.00324795	ESCO2	0.689663	0.804591	0.300592	-0.932939	-0.627518	-0.884813
1.42339	0.000912974	CASKIN1	0.535249	0.6744	0.959888	-0.723352	-0.977997	-0.396395
1.41934	0.0315032	WNT9A	0.275116	0.320083	0.421184	-1.31384	-1.38392	-0.323779
1.41694	0.0047293	IGF1	0.920499	0.322702	0.350203	-0.806315	-0.974088	-0.828297
1.4119	0.000146375	SLC2A1	0.744923	0.65441	0.84573	-0.698624	-0.833027	-0.458444
1.4116	0.0355374	PCP2	0.388891	0.919155	0.379888	-0.625369	-0.487181	-1.12469
1.40745	0.00987629	MYO3A	0.836747	1.30594	0.842822	-0.645748	-0.547357	0.0543043
1.40461	0.0055376	FSD1	0.296241	0.623654	0.432869	-0.705074	-0.75849	-1.25992
1.40223	2.05586e-05	TPX2	0.7537	0.826183	0.672078	-0.691112	-0.700077	-0.563551
1.39804	0.00674189	CDKN2C	0.255154	1.04791	0.790946	-0.981744	-0.676592	-0.46572
1.39706	0.00248727	APLP1	0.440206	0.639081	0.235047	-0.987468	-1.06777	-0.769862
1.39488	0.0327105	SPATA12	0.880174	0.266976	-0.0865798	-0.715249	-0.83735	-1.20201
1.37741	0.000343158	SLCO2A1	0.748315	0.678796	0.77976	-0.766387	-0.730542	-0.435015
1.37588	0.00451633	CYYR1	0.317193	0.296743	0.153539	-1.33393	-0.985044	-0.990792
1.37228	0.000106927	ADM	0.648307	0.549334	0.593848	-0.942029	-0.955353	-0.437211
1.37078	7.71291e-05	SPINK5	0.279621	0.660701	0.544309	-0.807275	-0.928454	-0.881127
1.36814	0.0320982	FNDC10	0.598218	0.245927	0.433347	-0.556488	-0.64431	-1.31082
1.36745	0.039802	LINC01709	1.07917	0.779073	0.981096	-0.534292	0.0261437	-0.680599
1.36739	0.00200494	PCDHA7	0.60839	1.28852	1.0342	-0.572395	-0.196263	-0.405352
1.36434	0.0222087	SLC28A3	0.624501	1.26621	0.769489	-1.05839	-0.115568	-0.152562
1.36358	0.0018307	FGF18	0.316082	1.21068	0.891991	-0.558279	-0.681343	-0.43994
1.3631	0.0014295	CCDC34	0.3062	0.849296	0.453667	-0.543289	-0.814704	-1.04067
1.36276	2.66899e-05	ESPL1	0.694758	0.847477	0.766309	-0.611581	-0.568176	-0.598852
1.35998	0.0489031	AC002116.2	0.736323	0.715249	0.631813	-0.787667	-0.274683	-0.516774
1.357	0.000642053	CDKN2A	0.53868	0.842717	0.676689	-0.455805	-0.697587	-0.789787
1.35273	9.28167e-06	IRAK1	0.553726	0.746601	0.699834	-0.675447	-0.641914	-0.738888
1.35076	0.00566867	SALL3	0.627854	0.210016	0.04979	-1.24689	-0.832016	-1.05314
1.34282	0.000351171	PRDM16	0.34067	0.728381	0.984677	-0.890164	-0.660221	-0.451171
1.33523	0.0459037	CNTNAP3B	0.801247	0.227463	0.0868757	-1.20728	-0.78062	-0.558928
1.33384	0.00168076	AHNAK2	0.332697	0.998297	0.860901	-0.603966	-0.902837	-0.304603
1.33278	0.00784413	IL10RA	1.21833	1.07141	1.20045	-0.388299	-0.599373	0.51592
1.33174	0.000182399	ARRDC3	0.690112	0.550325	0.594517	-0.995631	-0.854287	-0.32743
1.3251	0.0475724	FAM160A1-DT	0.196823	0.72575	0.526052	-0.332151	-0.931247	-0.913721
1.323	0.00144837	ADAMTS7	0.342392	0.340091	0.15557	-0.855764	-1.05082	-1.11135
1.31956	4.05339e-05	PFKFB4	0.728729	0.505509	0.765137	-0.590647	-0.852094	-0.510377
1.31275	0.0165411	ELFN2	-0.0378095	1.11078	1.08987	-0.802333	-0.570467	-0.460001
1.31254	0.00204075	ROBO2	0.22025	0.38188	0.249052	-0.802899	-1.41916	-0.75456
1.31245	0.0366666	AC091982.3	0.453275	0.408084	0.861316	-0.602169	-0.313924	-0.998065
1.31117	0.0287525	AC107081.2	0.89879	0.53432	0.907573	-0.798117	0.255387	-0.887045
1.30909	0.0197241	NPW	0.211891	0.69409	0.984425	-0.409237	-0.875888	-0.683558
1.30817	0.000251929	ADCY8	0.747054	0.718527	1.02458	-0.309041	-0.62775	-0.46127
1.30747	0.00144837	AC092171.3	0.638436	1.01649	0.763748	-0.248557	-0.783248	-0.392454
1.3011	0.00410821	ADAMTS6	0.54209	-0.286509	-0.0538365	-1.00895	-1.17533	-1.41152
1.29905	6.9563e-05	PBK	0.636186	0.668043	0.421209	-0.703179	-0.763591	-0.684044
1.29889	0.0221429	ATP2A1-AS1	0.64768	0.884268	0.320574	-0.636856	-0.430197	-0.689162
1.29786	0.000295833	MYBL2	0.54658	0.592016	0.417685	-0.483326	-0.715253	-1.10079
1.29757	0.0293468	AL022328.4	0.670088	0.562601	0.154965	-0.4953	-0.712213	-0.971178
1.29547	0.0403895	AC009686.2	0.654362	0.335434	0.460303	-0.168366	-1.04501	-0.769174
1.295	0.0236387	FBXO15	0.517065	0.709906	0.382725	-0.731699	-0.274766	-1.0078
1.29197	3.03009e-05	PIMREG	0.813365	0.871645	0.762467	-0.597196	-0.355057	-0.483395
1.28898	0.00081468	GCHFR	0.926011	0.862829	0.805296	-0.824501	-0.261382	-0.215737
1.2885	0.000156008	E2F7	0.689965	0.4741	0.502242	-0.775805	-0.617054	-0.793038
1.28798	0.000171414	CA12	0.9382	0.696235	0.844558	-0.647595	-0.29346	-0.445137
1.28713	0.00484036	TMSB15A	0.488681	0.510917	0.305499	-0.676068	-0.782851	-1.03353
1.28489	0.0455808	CYBB	0.36151	0.400586	0.462693	-0.831465	-0.299356	-1.07705
1.28345	0.00680974	AL137145.2	0.685441	1.20814	1.19255	-0.305013	-0.277859	-0.110592
1.28047	2.05586e-05	NR4A1	0.27577	0.356621	0.53936	-0.848505	-0.931762	-0.885775
1.27681	0.00021493	SLC16A3	0.534943	0.927842	1.10739	-0.436285	-0.482849	-0.340447
1.2754	0.0128949	ZBTB8B	0.194862	0.291179	0.173728	-1.66497	-0.552643	-0.913002
1.27454	0.00761843	SMTNL2	0.0345054	0.568716	-0.0798467	-1.02212	-1.17714	-1.00243
1.27413	3.03009e-05	GREM2	0.543223	0.421323	0.529196	-0.749338	-0.968585	-0.606028
1.2709	0.0123361	ASCL1	-0.785445	-0.184235	-0.393099	-2.12792	-1.20951	-1.86558
1.26861	0.00650914	FOXJ1	-0.112985	0.839651	0.554551	-0.679325	-0.908077	-0.921072
1.2686	0.000431678	MATN3	0.90348	0.482512	0.481488	-0.400544	-0.68647	-0.780515
1.26432	0.0100865	MTFP1	0.256119	0.815383	0.900032	-0.725618	-0.441714	-0.673508
1.2627	0.000305408	TMEM59L	0.650602	0.930277	0.845335	-0.553947	-0.493963	-0.314596
1.26082	6.24086e-05	CCND1	0.873052	0.453454	0.685723	-0.496121	-0.663634	-0.610609
1.2579	0.000698599	IGFBP3	0.60284	0.552674	0.745125	-0.667541	-0.816641	-0.389995
1.25618	0.0031176	F2R	0.644699	0.299751	0.062882	-1.10664	-1.10032	-0.520058
1.25531	0.000223227	AMOT	0.0529018	0.379283	0.232189	-1.00921	-1.05095	-1.02099
1.25404	0.0154928	BMP7	0.513415	0.322848	-0.401047	-0.741522	-1.47869	-0.924531
1.25057	0.00978938	FBXL7	0.57853	0.509588	0.654743	-0.836292	-0.498315	-0.664732
1.24989	0.015733	SERPINE2	0.402918	0.439456	0.419676	-0.793949	-0.96353	-0.604591
1.24811	0.000201868	RRM2	0.804751	0.678063	0.606874	-0.540591	-0.496114	-0.608152
1.24096	0.0401673	KCNN1	-0.122539	0.214789	0.16585	-1.70906	-1.18583	-0.555485
1.23352	0.0241623	CAVIN3	0.269904	0.789679	1.15551	-0.166989	-0.452856	-0.743571
1.23295	0.00826834	EGR3	-0.0156635	0.222198	0.550538	-1.22597	-0.513963	-1.19463
1.23214	0.0251863	C5orf34	0.603879	0.826204	0.0997426	-1.64718	-0.175891	-0.420799
1.22931	0.00987629	KIF5C	0.0157071	0.0330535	0.440621	-0.704814	-1.21466	-1.207
1.22781	0.00180596	FAM41C	0.819045	1.23972	1.13961	-0.431542	-0.0225023	-0.0558275
1.22767	0.000222603	ADAMTS19	0.330867	0.374345	0.0583945	-1.05561	-0.782855	-1.07107
1.22284	0.0260298	AC012170.2	0.0628611	0.334324	0.786881	-0.996799	-0.526872	-0.874475
1.218	0.000119876	GALNT18	0.695245	0.616763	0.719201	-0.401586	-0.569211	-0.622325
1.21068	0.00806995	RNF183	0.369497	0.691738	0.875064	-1.02076	-0.699206	-0.0190402
1.21063	0.000417644	C21orf58	0.435841	0.603005	0.586002	-0.762209	-0.652797	-0.598212
1.21063	2.05586e-05	UBE2C	0.71849	0.62957	0.711673	-0.643505	-0.534762	-0.399008
1.20887	0.00377137	B3GNT6	0.554807	0.519536	0.700608	-0.612343	-0.823515	-0.393376
1.20787	0.0128266	ERFE	0.530569	1.01024	0.682945	-0.263503	-0.466352	-0.503347
1.20781	0.0251011	NBL1	-0.0227071	0.632386	0.85541	-0.797133	-0.731839	-0.653959
1.20347	0.00473417	ABCG1	0.264885	0.657984	0.627883	-1.05452	-0.792513	-0.236398
1.19497	0.00481012	PIF1	0.119252	0.816526	0.648946	-0.648497	-0.945926	-0.409129
1.19479	0.024594	FPGT-TNNI3K	0.562211	0.448675	0.7072	-0.241431	-0.963841	-0.398056
1.19359	0.00263597	PCP4	0.11102	0.599484	0.667771	-1.04408	-0.934976	-0.27038
1.18823	0.0173856	TUBA1B	0.881564	0.688702	0.675535	-0.435337	-0.42275	-0.46029
1.18412	0.016403	UPK1A	0.740292	0.544673	0.786301	-0.0325689	-0.204402	-1.06493
1.18387	0.0244469	AL137145.1	0.392897	0.938155	1.34974	-0.527424	-0.159119	-0.173849
1.18331	0.000101779	RAD51AP1	0.541559	0.583495	0.483714	-0.707485	-0.447573	-0.78389
1.18186	0.000961251	GPC5	0.450115	0.652587	0.698369	-0.783038	-0.458178	-0.507225
1.17573	0.000269644	CRLF1	0.540119	0.838117	0.784723	-0.609981	-0.429635	-0.322817
1.17299	0.00056738	OIP5	0.512378	0.522516	0.537443	-0.761239	-0.661871	-0.514107
1.1724	0.0200352	CA3	0.699124	0.887863	0.919977	0.0130303	-0.282676	-0.600167
1.17113	0.00224284	PCDH17	0.25513	-0.392142	-0.215619	-1.25634	-1.32531	-1.23555
1.16832	0.0399043	CHRDL2	0.522908	0.490253	1.1219	-0.21204	-1.05759	0.0696664
1.16684	0.019294	GRIK2	0.572961	0.381785	0.436492	-0.895816	-0.702393	-0.501434
1.16426	0.00713562	HS3ST1	0.543578	0.571268	0.795669	-0.399484	-0.810948	-0.298968
1.16206	0.000305408	PPFIA4	0.45338	0.789549	1.07112	-0.408812	-0.446797	-0.324492
1.16113	0.000596306	CKAP2L	0.646683	0.755578	0.560792	-0.621917	-0.473673	-0.428501
1.15606	8.4991e-05	TUBA1A	0.566465	0.235594	0.288651	-0.866989	-0.768329	-0.743347
1.14956	0.00238251	RBM43	0.376137	0.411968	0.424547	-0.827385	-0.88404	-0.48433
1.14618	0.00325466	EGR2	0.224579	0.315703	0.496956	-0.921822	-0.808524	-0.670839
1.14446	0.0233196	CDH2	-0.100029	0.0186416	-0.131985	-0.693248	-1.81558	-0.951436
1.14371	0.000365931	FAM83D	0.659037	0.740419	0.623151	-0.396173	-0.494573	-0.501146
1.14137	5.95344e-05	AURKB	0.668151	0.683363	0.639168	-0.494385	-0.58948	-0.345955
1.13762	0.0158969	S1PR4	0.406361	0.74295	0.715221	-1.09927	-0.0347594	-0.47909
1.13648	0.0361249	SULT4A1	0.371744	0.598519	0.620265	-0.416617	-0.920094	-0.380066
1.13412	0.000265227	PTPRD	0.516009	0.694587	0.88604	-0.419103	-0.460054	-0.428016
1.13021	0.00720401	S100A4	0.331261	0.591687	0.709925	-0.51578	-0.4286	-0.799813
1.12992	0.000171414	MFAP2	0.526147	0.731439	0.545	-0.714966	-0.511797	-0.377564
1.12885	0.000558479	LANCL3	0.456387	0.723826	0.724566	-0.252708	-0.56513	-0.631932
1.12835	0.00181377	PODXL2	0.348218	0.545179	0.0743411	-0.825693	-0.637284	-0.911702
1.12813	0.000842759	NMB	0.65631	0.549894	0.756792	-0.721564	-0.332649	-0.386214
1.12753	0.00152187	WSB1	0.837029	0.566205	1.07578	-0.527453	-0.33419	-0.0393483
1.12343	0.00141454	TCF19	0.759605	0.480893	0.379485	-0.239703	-0.785497	-0.640691
1.11514	0.00646713	FOXO6	0.175215	0.961264	0.634864	-0.513488	-0.695738	-0.359914
1.11442	0.00089806	TUBB6	0.785147	0.77734	0.899092	-0.42758	-0.161655	-0.289461
1.11428	0.000290312	TUBB3	0.757488	0.696471	0.746589	-0.260091	-0.365466	-0.489787
1.1141	0.00200796	CAPS2	0.234677	0.423915	0.255224	-0.823357	-0.61551	-0.956921
1.11341	0.00135442	CEP55	0.70333	0.654279	0.3911	-0.433889	-0.745373	-0.388308
1.11291	0.0204492	FAM43A	0.196658	0.501302	0.98745	-0.11976	-0.890256	-0.543481
1.11222	0.0001156	NDC80	0.42619	0.638525	0.527162	-0.60396	-0.544331	-0.596163
1.11175	5.65722e-05	HJURP	0.608231	0.759504	0.570494	-0.620032	-0.344507	-0.444952
1.10857	0.0014449	PRDM1	0.926981	0.738125	1.05752	-0.382886	-0.23672	0.0137939
1.10529	4.05339e-05	IQGAP3	0.509147	0.643692	0.686191	-0.526539	-0.543311	-0.409119
1.10337	0.00325466	OTX1	0.932294	0.593396	0.816594	-0.244079	-0.347393	-0.307696
1.10175	0.00103897	ADAMTS5	0.536966	0.208953	0.449775	-0.725743	-0.764828	-0.610008
1.09958	5.65722e-05	KIFC1	0.551543	0.756109	0.685118	-0.413366	-0.423159	-0.466766
1.09947	9.57078e-05	TUBB2B	0.29538	0.499687	0.532105	-0.592324	-0.604849	-0.769252
1.09772	0.0403895	LRRIQ1	0.057996	-0.068657	-0.191657	-1.55284	-0.666189	-1.11747
1.09769	0.000638379	ZNF367	0.267245	0.338557	0.425857	-0.71119	-0.819296	-0.712025
1.09574	0.0315535	AL354719.2	1.59881	0.662857	1.00195	0.103	-0.3118	0.335927
1.095	0.00873132	LIPT2	0.192391	0.912768	0.608586	-0.684741	-0.351664	-0.539742
1.09394	0.0173425	SMO	-0.0903883	0.181087	0.0732999	-1.26819	-1.42672	-0.408709
1.09363	0.0254171	PCDH7	0.0170518	0.561869	0.336544	-1.21981	-0.446067	-0.694254
1.08954	0.0123521	TCAF2	0.784656	0.500554	0.702709	-0.203991	-0.935563	-0.057267
1.08682	0.00404287	PKMYT1	0.402834	0.606112	0.402178	-0.328877	-0.709132	-0.760009
1.08665	0.000659031	CCNA2	0.574529	0.601451	0.474682	-0.423034	-0.682986	-0.486943
1.08617	0.010938	CENPW	0.539158	0.431367	0.472106	-0.622886	-0.521683	-0.65935
1.0854	0.000870134	CDKN3	0.702172	0.693084	0.409269	-0.808238	-0.271819	-0.394271
1.084	9.50046e-05	CDCA4	0.458584	0.576622	0.495389	-0.573186	-0.584495	-0.557898
1.08318	0.000430219	CDCA5	0.63695	0.5159	0.456272	-0.435085	-0.428145	-0.756474
1.08004	0.000525062	ASF1B	0.795738	0.510198	0.492878	-0.393535	-0.454806	-0.566961
1.07847	0.0226361	HMGN5	-0.158312	0.91397	0.67156	-0.723762	-0.611227	-0.508934
1.07745	0.000235401	ENO2	0.586191	0.63926	0.977739	-0.443316	-0.445797	-0.139079
1.07446	0.00166147	FXYD6	0.656746	0.558035	0.731843	-0.731342	-0.530788	-0.0400261
1.07424	0.00211742	CDKN2D	0.373534	0.744601	0.957382	-0.310278	-0.562027	-0.26794
1.07123	0.0032296	CENPA	0.53417	0.692691	0.546663	-0.825374	-0.428177	-0.221427
1.06993	0.00530185	MAMDC2	0.622258	0.401679	0.737122	-0.122117	-0.668926	-0.58536
1.06647	0.00021493	CCNF	0.423296	0.562503	0.56203	-0.521498	-0.490823	-0.635933
1.05995	0.00100123	FUT9	0.583773	0.230239	0.346512	-0.426802	-0.896148	-0.661701
1.05698	0.0016323	PIM3	0.18368	0.552685	0.652732	-0.659293	-0.605476	-0.517446
1.0552	0.000106621	KIF15	0.500287	0.575365	0.376599	-0.47861	-0.555866	-0.661318
1.05411	0.00164989	MKI67	0.664357	0.716702	0.570528	-0.407749	-0.367904	-0.434521
1.05397	0.0128457	LYPD6	0.787865	0.3304	0.373527	-0.107428	-0.634284	-0.786004
1.05243	0.00867457	CLCF1	0.542721	0.241527	0.439452	-0.191466	-1.00002	-0.612856
1.05226	0.000101779	SYT11	0.39342	0.278125	0.559788	-0.728166	-0.668043	-0.535595
1.05209	9.69879e-05	NUF2	0.546251	0.57455	0.660844	-0.61803	-0.455753	-0.316627
1.04425	0.00018912	KNL1	0.441222	0.452659	0.174549	-0.53798	-0.837816	-0.656784
1.04232	0.00584048	PAQR4	0.663575	0.387349	0.243048	-0.714694	-0.673065	-0.41868
1.04156	0.000130627	ZWINT	0.541566	0.538378	0.42487	-0.41139	-0.674697	-0.515341
1.04098	0.00910586	RGS9	0.354023	0.570981	0.539432	-0.527133	-0.527507	-0.5371
1.04067	0.000171414	CDCA3	0.580414	0.73764	0.541941	-0.350167	-0.575796	-0.31836
1.03917	0.0397104	AL049836.1	0.700612	0.7803	0.808889	0.163392	-0.565382	-0.195967
1.03859	0.00135247	SOCS3	0.107725	0.635313	0.732293	-0.680665	-0.60192	-0.370568
1.0371	5.65722e-05	CDC20	0.662945	0.533838	0.506614	-0.418286	-0.527698	-0.453167
1.03496	0.00205751	BIRC5	0.519873	0.490668	0.317925	-0.490353	-0.58817	-0.685017
1.03322	0.00085357	SEMA3C	0.191581	0.381455	0.191178	-0.797902	-0.909455	-0.626846
1.03195	0.0186421	MNX1	-0.155886	0.888868	0.430806	-0.862044	-0.540343	-0.565459
1.0288	2.37588e-05	TUBB4B	0.606176	0.686201	0.735133	-0.362089	-0.389586	-0.306668
1.02846	0.000359951	SKA1	0.525938	0.430877	0.376207	-0.467264	-0.53289	-0.720123
1.02843	0.000357837	NCAPH	0.659148	0.565913	0.341178	-0.487799	-0.469023	-0.547317
1.02808	0.00409917	NUSAP1	0.717918	0.557011	0.607676	-0.360872	-0.453679	-0.380582
1.02551	0.000112868	OAS3	0.715352	0.486482	0.550437	-0.395675	-0.518429	-0.400599
1.02421	0.00171192	EXO1	0.60986	0.349593	0.322465	-0.603196	-0.292293	-0.872852
1.02137	0.00011223	H1FX	0.365122	0.684892	0.587786	-0.483129	-0.458934	-0.483949
1.01941	0.00439483	STK32B	0.243384	0.563978	0.0936983	-0.433955	-0.658744	-1.00022
1.019	0.00174699	SCGB3A2	-0.225248	-0.212543	-0.22874	-1.31019	-1.32745	-1.07647
1.01788	5.65722e-05	KIF2C	0.583049	0.640777	0.587031	-0.549413	-0.418534	-0.283704
1.01719	3.03009e-05	SPAG5	0.592089	0.588942	0.41767	-0.504259	-0.438388	-0.508652
1.01625	0.0147519	RAD54B	0.467333	0.598244	-0.0160719	-0.285709	-0.691718	-0.881123
1.01361	0.00274638	ARHGEF39	0.540932	0.773893	0.403669	-0.42751	-0.292062	-0.584857
1.01216	0.0134334	FZD2	0.234831	0.651531	0.444136	-0.575371	-0.651616	-0.480366
1.01054	0.00135942	C18orf54	0.316395	0.483209	0.379359	-0.880023	-0.606806	-0.391247
1.00845	6.87136e-05	F3	0.635671	0.522163	0.796095	-0.421534	-0.387899	-0.263455
1.00785	0.0301526	AP001043.1	0.844117	0.738742	0.540761	-0.195398	-0.00908993	-0.55202
1.00727	0.00192287	GPRC5B	0.316713	0.311745	0.496401	-0.491169	-0.628456	-0.728024
1.00398	0.00136399	DNMT3B	0.485424	0.595056	0.544285	-0.120071	-0.58673	-0.61733
1.00368	0.00427422	HILPDA	0.643561	0.630038	0.922448	-0.384011	-0.486625	0.0543151
1.00238	0.021954	LINC00908	0.55899	0.218321	0.235196	-0.280612	-1.01942	-0.544528
1.00059	0.000163966	CDCA2	0.502465	0.458892	0.525955	-0.399837	-0.556725	-0.540324
-1.00269	0.0204045	AC008537.2	-0.503845	-0.486892	-0.279844	0.458078	0.680442	0.472519
-1.00446	0.000159111	DUOX1	-0.306143	-0.364978	-0.195673	0.646363	0.779326	0.708829
-1.00843	0.0237717	RPP40	-0.358707	-0.737156	-0.671566	0.806853	0.182176	0.290014
-1.0112	0.0369935	LINC02019	-0.425933	-0.172796	-0.763046	0.196983	0.916148	0.43063
-1.01259	0.0116127	CNTD2	-0.641084	-0.287676	-0.953943	0.354121	0.443235	0.312071
-1.01445	0.0448054	RPS6KL1	-0.46008	-0.176706	-0.608655	0.599297	0.193031	0.952841
-1.01519	0.000201868	C3	-0.359245	-0.274266	-0.110998	0.77561	0.730793	0.794455
-1.01718	0.00587154	AOC2	-0.519838	-0.523987	-0.290075	0.447277	0.792467	0.398595
-1.0196	0.0064276	LGI3	-0.418869	-0.242836	-0.615163	0.795439	0.706203	0.282734
-1.02029	0.0150792	NBPF20	-0.888707	-0.585258	-0.500994	0.572983	0.069151	0.420981
-1.02299	0.00258567	MPP1	-0.765515	-0.669682	-1.19433	0.218286	0.0222851	0.198765
-1.02366	0.0245902	THEM5	-0.687199	0.0357752	-0.384642	0.32188	0.806592	0.774067
-1.02385	0.0215001	AL022322.1	-0.402598	0.111101	-0.724305	0.844689	0.416813	0.754806
-1.02514	0.00222023	ORM1	0.172995	-0.361274	0.0155446	0.988017	0.930953	0.983295
-1.02872	0.0147226	PLXNC1	-0.462443	-0.716428	-0.760341	0.436931	0.336179	0.356886
-1.02974	0.00498574	SMOC1	-0.721102	-0.459772	-0.869612	0.650006	0.206462	0.202503
-1.03046	0.000130646	TRIM4	-0.283509	-0.145103	-0.518619	0.734978	0.726977	0.685589
-1.0315	0.0240637	DNAAF1	-0.959988	-0.464268	-0.0616408	0.690034	0.543353	0.303209
-1.03349	0.038449	PLSCR4	-0.155921	-0.0442446	-0.542727	0.526823	0.91787	0.745972
-1.03937	0.0187858	SSC5D	-0.957465	-0.538778	0.07887	0.85176	0.304109	0.495647
-1.03984	0.0403895	NIPAL2	-0.287692	-0.428192	-0.581779	0.689707	0.463033	0.678193
-1.04373	0.00355193	AC102953.2	-1.00479	-0.392146	-0.399094	0.444708	0.405316	0.418885
-1.04436	0.0365044	SLC13A5	-0.610295	-0.0417179	-0.187353	0.55057	0.953083	0.630942
-1.04696	0.000884355	TAF4B	-0.387903	-0.60703	-0.664268	0.439401	0.594503	0.429185
-1.04811	0.00788227	LEAP2	-0.598063	-0.435449	-0.748773	0.772601	0.367464	0.22525
-1.05198	0.000129914	TWNK	-0.615387	-0.435477	-0.404589	0.607653	0.635833	0.446445
-1.05314	0.00572692	CHSY3	-0.524487	-0.196926	-0.633133	0.69045	0.508897	0.602896
-1.05816	0.00185221	HNF1A	-0.395999	-0.0497856	-0.372011	0.873306	0.7081	0.745298
-1.05819	0.0089806	RORC	-0.720344	-0.45402	-0.7232	0.226772	0.328091	0.650861
-1.05966	0.000572536	TNFSF15	-0.597315	-0.457792	-0.882163	0.520365	0.437038	0.295689
-1.06023	0.00248727	LSMEM1	-0.743495	-0.533905	-0.262573	0.704088	0.266528	0.649725
-1.06215	0.00814564	LINGO1-AS1	-0.347321	-0.0978649	-0.0306121	0.708699	1.09482	0.832714
-1.06764	0.0199148	HPX	0.219309	-0.175815	-0.628193	1.02667	0.756114	0.824862
-1.06859	0.000208041	ADCY9	-0.607338	-0.548818	-0.589969	0.447876	0.571119	0.430655
-1.07226	0.0162807	CFP	-0.639284	-0.301647	0.100837	0.627037	0.575967	1.0389
-1.07407	0.0461222	PCAT18	-0.262252	-0.800628	0.0452243	0.654172	0.968927	0.475802
-1.07611	0.0389508	CATSPERE	-0.855677	-0.21443	-0.207877	0.256374	0.664943	0.786109
-1.07827	0.000408275	C2	0.0674681	-0.286505	0.26091	1.09564	1.09123	1.08122
-1.07845	0.03308	GPR68	-0.699941	-0.411404	-0.00149986	0.903044	0.272287	0.835177
-1.07883	0.0351694	COL11A2	-1.18371	-0.339422	-0.393483	0.566541	0.264414	0.435768
-1.08093	0.0490829	AC009283.1	-1.40528	0.0173053	-0.575912	0.733055	0.280963	0.154096
-1.08212	0.0408077	PLA2G2A	0.42935	-0.558333	-0.978814	0.818577	0.649096	0.7122
-1.08219	0.00396616	MGAT4A	-0.48797	-0.416437	-0.668973	0.788175	0.216989	0.688746
-1.08471	0.0402382	SLC46A3	-0.996992	-0.44921	-0.549709	0.385422	0.353742	0.295859
-1.08532	0.00181357	SULT1A1	-0.53994	-0.449367	-0.53869	0.534446	0.550029	0.621412
-1.0874	0.0297411	BACH2	-0.578108	-0.432532	-0.337914	0.770097	0.0394613	1.05847
-1.09198	0.0287066	CD14	-0.577224	-0.218786	-0.401073	1.0218	0.251306	0.747482
-1.09359	5.65722e-05	GALNT5	-0.417864	-0.659586	-0.519352	0.556009	0.54988	0.577468
-1.09625	0.00829654	PRLR	-0.243441	-0.316948	-0.16734	0.806909	0.833329	0.914296
-1.09746	0.00867457	SRRM5	-0.520702	0.0863292	-0.3022	0.838734	0.793776	0.828921
-1.10137	0.00450735	ALOX12B	-0.99396	-0.24039	-0.327992	0.7235	0.603382	0.367204
-1.10148	0.0400788	EFCAB12	-1.09944	-0.26011	-0.43138	0.967479	0.320514	0.194922
-1.10188	0.000106621	ST3GAL5	-0.85354	-0.605243	-0.516272	0.379671	0.514728	0.41954
-1.1034	0.0107655	IGFBP6	-1.00892	-0.0941827	0.0629115	0.506462	0.724044	0.920322
-1.10364	0.0118044	ANKDD1B	-0.57033	-0.92973	-0.829419	0.587208	0.0766738	0.308362
-1.10685	0.000281783	NATD1	-0.542182	-0.390414	-0.72343	0.625132	0.535056	0.503922
-1.10845	0.0209319	CORT	-0.782823	-0.27212	-0.208028	0.932459	0.500423	0.520612
-1.11597	0.0310146	FSCN3	-0.9961	-0.005901	-0.1674	1.00274	0.812756	0.274859
-1.11773	0.0370491	TNFSF4	-1.14882	-0.246849	-0.524786	0.248811	0.388229	0.606062
-1.12092	0.00555756	RGS1	-0.580391	-1.27469	-1.04352	0.140529	0.309415	0.0256535
-1.12294	0.000235401	FOLR1	-0.450875	-0.417432	-0.519652	0.612063	0.682728	0.676246
-1.12448	0.0122691	PLEKHA4	-1.17202	-0.517579	-0.290291	0.508621	0.481975	0.349507
-1.12591	0.0157349	CYBRD1	-0.491949	-0.148425	-0.0536391	1.03855	0.792913	0.81993
-1.12838	0.00731067	NDUFA4L2	-0.656688	-0.0290798	-0.394066	0.928368	0.603052	0.768763
-1.12968	0.0204173	ADPRHL1	-0.506745	-0.568019	-0.503643	0.896088	0.463844	0.403086
-1.13204	0.00899396	LINC02009	-0.58045	-0.668543	-0.482031	0.479081	0.566666	0.540427
-1.13278	0.000384613	CFTR	-0.618788	-1.06554	-0.847311	0.428012	0.245549	0.210376
-1.13365	0.00182239	AVIL	-0.343136	-0.293879	-0.653467	0.710841	0.640449	0.759145
-1.13393	0.0498344	HNF4G	-0.416038	-0.358331	-0.411155	0.827729	1.19727	0.0833012
-1.1346	0.000846182	ZNF34	-0.587206	-0.120946	-0.274576	0.956116	0.83111	0.619638
-1.13581	0.0217081	SLC25A41	-1.06346	-0.480194	0.0896169	0.651549	0.554256	0.59155
-1.13924	0.00123979	SOX15	-0.560811	-0.0860544	0.115326	0.937508	0.962299	0.931129
-1.13994	0.0127861	SLC6A2	-0.616387	-0.0235179	-0.857756	0.477861	0.925384	0.442164
-1.14118	0.00937325	AC104825.1	-0.482911	-0.558997	-0.325819	0.713593	0.663344	0.616953
-1.14346	0.000337792	LMO3	-0.767074	-0.668946	-0.651369	0.387351	0.593277	0.339826
-1.1443	0.00967746	AOC3	-0.780543	-0.299954	-0.383464	0.805379	0.735867	0.381456
-1.14441	0.0442613	PALMD	-0.237908	-0.675583	-1.81295	-0.226113	0.486821	0.398746
-1.15092	0.0337299	SNCAIP	-1.05295	-1.27646	-0.723302	0.109235	0.0176293	0.213767
-1.15281	0.0106869	CD38	-0.155117	-1.05456	-0.290071	0.562625	0.947453	0.418684
-1.15395	0.00621088	MYLK4	-0.911185	-0.567826	-0.502448	0.581597	0.540952	0.264611
-1.16268	0.000827908	ID4	-1.42092	-0.596791	-0.854715	0.24467	0.217786	0.126002
-1.17087	3.03009e-05	CECR2	-0.613121	-0.510914	-0.426318	0.620677	0.708468	0.618302
-1.17175	0.00249522	F10	-0.564793	-0.315878	-0.631112	0.661728	0.444065	0.846942
-1.17824	0.0124881	UGT1A6	-0.562284	-0.511896	-1.03269	0.500739	0.268645	0.626887
-1.18158	0.0040238	AKT3	-0.529435	-0.759992	-0.745624	0.76853	0.245637	0.510628
-1.18397	0.0308811	TPM2	-1.04791	-0.133498	0.202978	0.886938	0.7976	0.823271
-1.18721	0.0398854	LBX2	-0.135954	-1.15823	0.154906	0.805021	0.649994	0.764779
-1.1875	0.0398233	NHLH1	-0.633974	-1.00902	0.0603405	0.97433	0.534589	0.371906
-1.18887	0.0360505	AC084036.1	-0.108391	-1.36933	-0.11484	0.554072	0.476676	0.846816
-1.19204	0.00239878	THRB	-0.574586	-0.702662	-0.508329	0.557515	0.674272	0.494885
-1.1927	0.000458579	OVGP1	-0.852117	-0.380884	-0.423912	0.774381	0.602323	0.531207
-1.19329	0.00196766	HKDC1	-0.40617	-0.265774	-0.727512	0.798114	0.737525	0.647309
-1.19565	0.000186342	AC009404.1	-0.592554	-0.659414	-0.358075	0.663583	0.537597	0.752886
-1.20575	0.0112034	PARP15	-0.156551	-0.644603	-0.548903	1.10358	0.866603	0.31214
-1.20658	0.00330758	PROM1	-0.621618	-1.01083	-1.3475	0.282625	0.175956	0.196801
-1.21229	0.0151323	CLTRN	-0.273612	-0.486188	-1.26731	0.408458	0.82333	0.31164
-1.2138	0.00390639	CYP3A5	-0.36825	-0.919146	-0.96025	0.556137	0.39629	0.434787
-1.21382	0.0170954	TBX10	-1.13164	-0.101056	0.175955	0.794759	0.949636	0.717578
-1.21623	0.00918545	LILRB3	-0.728193	-0.505869	0.100147	0.906984	0.765649	0.736129
-1.21775	0.0379988	AL591848.3	-0.305587	-0.938704	-0.208964	0.25042	0.605864	1.05722
-1.21797	0.000101779	C1S	-0.631022	-0.547881	-0.291285	0.779927	0.601004	0.787896
-1.2182	0.0332461	AGTR1	-0.451517	-0.344348	-1.06096	0.216571	0.693722	0.601554
-1.21834	0.0290466	TMED6	-0.0594351	-0.0803383	-1.34503	0.493421	0.654127	0.947253
-1.22149	0.000558479	AC116366.1	-0.455467	-0.438307	-0.308394	0.864323	0.747293	0.827342
-1.2215	0.0270944	RUNDC3A-AS1	-0.686681	-0.383215	-0.446672	0.777903	0.638064	0.579031
-1.22159	0.0251024	C3orf20	-0.91514	-0.408505	-0.531127	0.469683	0.270864	0.874198
-1.22187	0.0174594	COL5A2	-1.52939	-0.628939	-1.34819	0.270714	-0.304908	0.143571
-1.22356	0.0363178	GAS2	-0.471748	-0.70303	-0.166863	0.899934	0.785605	0.543551
-1.22962	0.0108693	SLC51B	-0.505795	-0.583755	-0.842908	0.628439	0.557666	0.494875
-1.23391	0.0421063	AL355075.4	-0.992296	-0.544825	-0.109687	0.0854066	0.551496	1.13079
-1.23984	0.00481947	ZNF239	-0.441564	-0.409634	-0.851189	0.686581	0.873893	0.428488
-1.24422	0.021954	ESAM	-1.21518	-0.236955	-0.671175	0.582712	0.512776	0.327129
-1.2443	0.000801275	BATF	-0.549187	-0.054482	-0.232285	1.07135	0.892046	0.894934
-1.24493	0.00312553	FAM71F2	-0.774911	-0.717479	-0.168815	0.598258	0.856196	0.510979
-1.24655	0.00410821	DLEC1	-0.828698	-0.360919	-0.768085	0.869096	0.597617	0.303607
-1.25144	0.004398	CSF1R	-0.306497	-0.0137261	-0.757518	1.00024	0.933742	0.71369
-1.25948	0.00141454	HIST1H2AC	-0.517119	-0.762839	-0.369914	0.728005	0.491397	0.876557
-1.26009	0.00075179	HGD	-0.331617	-0.71249	-0.479924	0.802287	0.831604	0.608425
-1.26421	0.00168706	HP	0.0373411	-0.76909	-0.778161	0.699225	0.769191	0.830016
-1.26464	0.000105806	IQCN	-0.481929	-0.469048	-0.287215	1.08571	0.665135	0.810585
-1.26561	0.0429324	GLYATL1	-0.739565	-0.452425	-0.783759	0.446563	0.473717	0.640983
-1.26572	0.0489489	OGFRP1	-0.618292	-1.02707	-0.446902	0.945809	0.776659	-0.14881
-1.27443	0.0151303	HIST1H2BG	-0.586081	-0.758433	-1.13606	0.403908	0.560849	0.238109
-1.27466	0.0488629	AL583810.2	-1.12444	-0.17867	-0.514884	1.00949	0.108261	0.724411
-1.27597	0.00439483	SOX14	-1.05667	-1.36262	-1.00429	0.0317639	0.164852	0.177924
-1.2767	0.034987	RFX6	-0.866868	-0.728551	-1.28909	0.440586	0.0279383	0.485915
-1.28474	0.00937509	HIST4H4	-1.09448	-0.4245	-0.328224	0.934892	0.369126	0.616051
-1.28511	0.00263597	SPTBN5	-0.822355	-0.369355	-0.795501	1.05404	0.473042	0.361593
-1.28536	0.00181357	ITGA10	-0.873288	-0.526275	-0.261183	0.928499	0.508542	0.705962
-1.28594	0.0416299	TEX52	-0.818006	-0.249512	-1.07234	1.03775	0.263159	0.282885
-1.28729	0.00122602	SLC44A5	-0.780776	-1.10451	-1.01649	0.413566	0.249846	0.277865
-1.28794	0.00699585	CDH16	0.234793	-0.764933	-0.621561	0.966968	0.74188	0.988086
-1.2881	0.0245136	ADGRF3	-0.37253	-0.848118	-0.562022	0.949632	0.210824	0.825089
-1.28949	0.00205644	DAB2	-0.697669	-0.816233	-1.03323	0.397322	0.558083	0.368847
-1.28975	0.0013934	DDR2	-0.295071	-0.378277	-0.914239	0.971942	0.838969	0.49379
-1.29037	0.00867457	ZNF528	0.460333	0.749547	0.139642	1.65791	1.77305	1.665
-1.29336	0.0315535	JAML	-0.3919	0.0548244	-1.16834	0.68299	0.638997	0.87258
-1.29423	0.0400693	IFITM10	-1.54896	0.34711	-0.337706	0.832438	0.42046	0.921435
-1.29592	0.00795423	IL12RB2	-0.557786	-0.119313	-0.280812	1.40224	0.822529	0.680808
-1.29937	0.000386387	FJX1	-1.02252	-0.639361	-0.597004	0.668936	0.594645	0.353989
-1.3066	0.0142494	ABCC8	-1.05719	-0.942593	-2.05766	0.10636	-0.147034	-0.167232
-1.30704	0.000285305	APOH	-0.068266	-0.4215	-0.424554	0.980081	1.08631	0.936756
-1.30844	0.000959374	AC139795.2	-0.492949	-0.872868	-0.0612865	1.00364	0.733316	0.740748
-1.30917	0.0449582	AC004877.1	-0.011169	-0.496286	-0.595914	0.632603	1.12236	0.715421
-1.31354	0.0456821	MYO1G	-0.865194	-0.654553	-0.149149	1.06525	0.204287	0.789476
-1.3147	0.00855247	AC011511.5	-0.406836	-0.293307	-1.10339	0.690723	0.593518	0.739063
-1.31553	0.0229174	FAM109B	-1.22384	-0.885351	-0.502279	0.527514	0.442199	0.267544
-1.31697	0.00858168	SENP3-EIF4A1	-0.651347	-0.608442	-0.413582	0.965625	0.527288	0.652089
-1.31959	0.0361754	JSRP1	-0.658268	0.451692	-0.299519	1.16568	1.19732	0.856085
-1.32234	0.0258389	PDPN	-0.00681354	-0.406142	-0.348332	1.35383	0.86232	0.792173
-1.32317	0.0298382	TREH	-0.957364	-0.63604	-0.508646	0.120339	0.703428	0.767991
-1.32359	0.000102898	KCNMA1	-0.515475	-0.59697	-0.890534	0.549022	0.825832	0.585498
-1.32495	0.0212485	HCN2	-0.590274	-0.278296	-0.347802	1.39811	0.855137	0.411151
-1.32505	0.000201868	RPS6KA6	-0.57587	-0.653006	-0.541325	0.702853	0.638938	0.857946
-1.32931	0.000529927	SLC7A7	-0.445078	-0.112416	-0.245164	1.03288	0.98045	1.14554
-1.32978	0.000130646	PCSK6	-0.388455	-0.155287	-0.257274	1.01236	0.980981	1.17118
-1.33033	7.25267e-05	SERPINA1	-0.115859	-0.374982	-0.307937	1.04171	0.991314	1.15885
-1.33274	0.0024586	CYTIP	-0.4677	-0.257165	-0.908168	0.668989	0.743948	0.885967
-1.34002	0.0333764	ODF3	-0.459001	0.0103035	0.296399	1.29408	1.57187	0.751755
-1.34099	0.000389719	CASP4	-0.208794	-0.378728	-0.198025	1.23584	0.948357	1.05145
-1.34101	0.0473854	SASH3	0.371543	-0.866003	-0.698841	0.611065	0.911084	1.09118
-1.34168	0.00298765	AC008429.1	-0.506809	-0.660548	-0.206561	0.816329	0.668079	1.06769
-1.35049	0.0312322	SLC4A10	-1.48903	-0.798247	-0.583233	0.161075	0.120476	0.581296
-1.35586	0.0147432	BAIAP2L2	-1.18287	-0.321809	-0.650247	0.732867	0.426268	0.662701
-1.35687	0.0381857	RNF225	-0.391544	0.0904961	0.00702807	1.10019	0.977321	1.52204
-1.36321	0.0204424	STARD8	0.0602881	-0.294514	-1.04988	0.765581	0.920378	0.940553
-1.36323	0.0320982	CSDC2	-1.58803	0.197658	-0.282093	0.784774	0.888413	0.509746
-1.36563	0.000557383	SLC34A2	-0.299397	-0.788868	-0.883728	0.666167	0.886013	0.572099
-1.36574	0.00130193	DDN	-0.882116	-0.13615	-0.525624	0.694805	0.784279	0.973087
-1.36927	0.0270633	PVRIG	-0.759583	-0.934576	0.186155	0.750229	0.944199	0.637333
-1.37076	0.00646713	BTC	-0.824776	-1.29383	-1.19273	0.285615	-0.0537429	0.519911
-1.37091	0.008539	TCEA3	-0.795069	-0.268982	0.0347915	0.627195	0.886741	1.41863
-1.37372	0.0066969	ACVR1C	-0.993623	-1.24553	-0.526012	0.426851	0.518032	0.247615
-1.37471	0.000106621	ADRB1	-0.914127	-0.75459	-0.900907	0.549941	0.568025	0.423349
-1.37897	6.81277e-05	LRRK2	-0.63143	-0.77252	-0.563522	0.854239	0.712566	0.604555
-1.38054	0.00128486	PIP5K1B	-0.486464	-0.633497	-1.02101	0.778444	0.741599	0.476691
-1.38191	0.0405282	TFPI2	0.458833	-0.472163	-1.37078	0.705412	0.539852	1.44413
-1.38732	0.0374279	GPX2	-0.26086	-0.549512	-1.24595	0.962532	0.670399	0.522615
-1.38991	0.0478412	TRIM54	0.625046	0.0471387	-0.65391	1.02176	1.18343	1.55679
-1.39242	0.0125271	AC012313.5	-0.0815768	-0.971491	-0.756477	0.948136	0.517544	0.808385
-1.40145	0.00650084	KLRG2	-0.964946	-0.969061	-1.2996	0.706817	-0.0409104	0.298252
-1.41298	0.000831107	MYBPC1	-0.371109	-0.199857	-0.541223	0.942831	0.997975	1.15037
-1.4138	0.00222023	NLGN3	-0.892948	-0.503612	-0.554861	1.04725	0.636608	0.566064
-1.41809	0.0153135	AC073610.3	-0.364605	0.242562	-0.950749	0.614632	1.0565	1.30154
-1.41956	0.0408127	SLC6A4	-0.102982	-0.500092	-0.783451	1.53743	0.885456	0.396357
-1.42255	0.002649	TMEM176B	-0.598595	-0.126995	-0.114466	1.15486	0.861318	1.31359
-1.42269	0.0199148	C5AR1	-0.648419	-0.812886	-0.263442	0.955475	0.764165	0.505122
-1.42318	0.0261718	KLB	-0.55612	-0.658954	-1.31489	0.354075	0.257402	0.788941
-1.42524	0.000987622	BST1	-0.722642	-0.782766	-0.659964	0.55318	0.642528	0.846653
-1.42765	0.0013934	SPTSSB	-0.34156	-0.77503	-0.846419	0.632789	1.06699	0.611453
-1.43454	0.0166067	AC048383.1	-0.0677602	-0.79637	-0.408849	1.50942	1.0878	0.414563
-1.44176	0.0218402	JAZF1	-0.773014	-0.913477	-0.728898	0.342845	0.392083	0.813198
-1.44388	0.000171414	TBX3	-0.775059	-0.911134	-0.587723	0.8106	0.496235	0.736292
-1.44908	0.0478393	AL031775.1	0.238934	-1.29085	0.0448745	1.14282	0.78139	1.2153
-1.45077	0.0230687	FBXO32	-1.43165	-1.0269	-0.569752	-0.0909794	0.752117	0.288381
-1.451	0.009652	CFB	-1.21423	-0.299533	0.278997	1.23606	1.0563	0.714805
-1.45193	0.0293468	FBLL1	-0.582125	-0.855285	-0.137865	0.640941	0.858781	0.763266
-1.46806	4.04434e-05	ST3GAL1	-0.496135	-0.726766	-0.719985	0.852123	0.766498	0.843106
-1.47104	0.0472782	GRIP2	-0.0263465	-0.827402	-0.579449	0.299769	1.13875	1.01221
-1.47147	0.0311013	RELN	-0.56744	-0.678098	-0.955147	0.453101	0.466168	1.10897
-1.47271	0.0448873	LRRC71	-0.669729	-0.433448	-0.846088	0.760737	0.0940995	1.22136
-1.47324	0.0211463	FAM151B	-0.637907	-0.532618	-1.22265	0.902711	0.321526	0.555774
-1.47331	0.0166437	AL157935.2	-0.458363	0.497207	-0.874937	1.15525	1.13231	1.13388
-1.47503	0.0349569	CCDC188	-0.502135	-0.642597	-0.458019	0.939032	1.13261	0.43012
-1.47833	0.000925645	AL512274.1	-0.543826	-0.620165	-1.09696	0.759587	0.690002	0.704727
-1.47944	0.0337313	B3GAT1	-0.949241	-0.167755	-0.796306	1.05083	0.496984	0.657702
-1.47959	0.0311013	CCL4	-0.0883497	-0.487678	-0.312515	1.10591	1.02054	1.14686
-1.4927	0.000494108	ALB	-0.749522	-1.11866	-1.29037	0.515091	0.405843	0.417446
-1.49565	0.0161849	ALKAL2	-0.594688	-0.65122	0.0520462	0.897914	0.992685	0.966676
-1.50176	0.00184068	GCNA	-0.999972	-1.06838	-0.309975	0.724751	0.622375	0.677817
-1.50887	0.00189012	CD36	-0.861964	-0.92634	-1.03515	0.441614	0.762257	0.449211
-1.51048	0.000171414	CPS1	-0.341832	-0.523021	-1.00276	1.09842	0.863198	0.735531
-1.51059	3.03009e-05	FGA	-0.0865092	-0.467017	-0.325159	1.17565	1.2414	1.23675
-1.51275	0.005002	AC025594.2	-1.41145	-0.514649	-0.289728	0.820979	0.829583	0.502771
-1.51702	0.0124662	AC127496.1	-1.45821	-0.240249	-0.31628	0.957468	0.997232	0.396429
-1.53035	0.00162284	HLF	-0.476492	-0.945829	-0.880697	0.7727	0.530763	0.924
-1.53201	0.0401673	TMEM37	-0.203462	-1.15202	-0.464036	1.1187	0.445201	1.0591
-1.53407	0.000846182	SERPINA4	-0.429804	-0.57134	-0.821896	0.830865	0.896826	0.988271
-1.5368	0.0116539	SOWAHA	-0.755167	-0.100891	-0.978976	0.991115	0.811166	0.683538
-1.54037	0.0200352	AC090229.1	-0.790838	-1.22411	-0.746722	0.058599	0.66639	0.686182
-1.54124	0.000374382	AC019117.1	-0.340941	-0.659019	-0.726089	0.94118	1.02155	0.898064
-1.54529	0.00229513	AC004520.1	-0.134071	-0.800998	-0.54685	1.21114	0.77499	1.1681
-1.54606	0.0335303	LINC01134	-0.953754	-0.97923	-0.373525	1.15923	0.128307	0.78208
-1.54612	0.0383446	RNASEH2B-AS1	-0.139201	-0.70032	-1.15277	0.8751	0.487821	0.726917
-1.5472	0.0315014	AC117386.1	0.294639	-0.52427	-0.842028	0.758441	1.47534	0.895388
-1.55025	0.0252538	TRIM72	-1.17361	-0.0584483	0.0622389	1.47215	1.04485	0.83592
-1.55117	0.00222165	GPR35	-0.513391	-1.00712	-0.765846	0.669281	0.774436	0.779008
-1.55411	0.000483354	AC124067.4	-0.405402	-0.416222	-0.377166	1.37175	1.07195	0.981417
-1.55782	0.0403334	HIST2H2BF	-0.678389	-1.21816	-0.147691	1.30886	0.333198	0.72946
-1.56672	0.0296147	PLA2G4C	-0.98497	-0.893689	0.265566	1.15296	0.568629	0.89641
-1.56725	0.021362	SLC5A10	-0.278193	-0.176902	-0.387016	0.952651	1.04742	1.45764
-1.57008	0.0420088	PKD1L3	-0.0515537	-1.24141	-0.437213	1.31616	0.30995	1.14721
-1.57133	0.00955705	IL17REL	-0.767866	-0.536162	-0.257049	1.49413	0.595341	0.959496
-1.57227	0.00898639	RUNDC3A	-1.44379	-0.95412	-0.63498	0.47822	0.869451	0.117789
-1.57252	0.0240434	ALDH8A1	-0.0289367	-0.577765	-1.61112	1.06311	0.560743	0.723299
-1.57566	0.000343158	RGN	-0.858654	-0.720554	-0.991364	0.697189	0.811626	0.621519
-1.58813	0.000348024	SLC39A5	-0.42948	-0.291272	-0.737655	1.00626	1.14257	1.12778
-1.59615	0.00674189	A2M	-0.83127	-1.4609	-0.981041	0.723573	0.478829	0.156089
-1.5991	0.0255854	VSIG2	-1.67826	-0.670551	-0.516262	0.459662	0.811279	0.203116
-1.59945	0.0335528	MYRFL	-0.352708	-0.624413	-0.918621	0.73934	1.02468	0.955651
-1.60424	0.00171192	GYPC	-0.928295	-0.341327	0.187401	1.40506	1.00944	1.24563
-1.61371	0.000414297	VIL1	-0.656841	-0.141985	-0.242524	1.50186	1.06235	1.22708
-1.61405	0.0119356	LCN2	-0.654468	-0.898263	0.255311	1.10057	1.14876	1.1201
-1.61424	0.00824859	ANKRD34B	-0.788739	-1.05708	-0.405172	0.755645	0.878909	0.76213
-1.62514	0.00471413	SPOCK2	-1.19248	-0.648132	-0.207516	0.774113	1.07941	0.736013
-1.62582	0.0382008	AL354707.1	0.177696	-0.729854	-1.1823	0.682578	1.2363	0.627527
-1.63511	0.0105441	IL13	-1.37167	0.0827008	-0.144134	1.21435	0.963666	1.02455
-1.6362	0.0155178	AC026367.3	-0.532973	-0.806133	-0.756109	0.769288	0.851763	0.621105
-1.64794	0.021954	AC091182.2	-0.823959	-0.516401	-0.466378	0.61077	0.748958	1.04115
-1.64848	0.0151083	AL162431.2	-0.774476	-0.78817	-0.220698	0.760644	0.988054	1.03835
-1.64887	0.0112488	AL645940.1	-1.04984	-1.0535	-0.440284	0.774117	0.636455	0.686147
-1.65141	0.00145304	LBP	0.204496	-0.153064	-0.024439	1.48433	1.53108	1.91857
-1.65528	0.00937643	NPPB	-0.191195	-0.537322	-0.352743	1.22647	1.36567	0.962022
-1.66466	0.0281161	AC004112.1	0.0910406	-1.06006	-1.20562	1.16874	0.663498	0.634321
-1.67048	0.0441804	LINC02012	-0.954999	-0.863718	-1.51174	0.169359	0.206063	0.617775
-1.67852	0.0224164	LINC00607	-0.758592	-0.862889	-0.614936	1.1136	0.40247	0.755662
-1.68036	6.5985e-05	TTR	-0.0686319	0.0643059	0.0825122	1.64714	1.66726	1.80072
-1.68735	0.0366103	TMED7-TICAM2	-0.315575	-0.0977592	-1.18109	1.1912	0.818597	1.02961
-1.69773	0.0445682	CPLX4	-0.190992	-0.0963716	-0.0421771	1.32569	1.59167	1.32329
-1.70566	0.000321051	AMBP	-0.900136	-0.526919	-1.22066	0.940462	0.736984	0.790416
-1.71107	0.00139786	CCRL2	-0.450703	-0.547648	-1.08692	0.920225	1.30108	0.737471
-1.71442	0.000659031	TNNT2	-1.20553	-0.476661	-0.128984	0.964285	1.10605	1.13183
-1.71599	0.000950939	KCNC3	-0.931197	-1.69696	-1.44365	0.265234	0.6538	0.115094
-1.72402	0.0393967	AL355987.3	-0.862151	-0.023302	-1.58776	0.27712	0.632819	1.14276
-1.73264	0.00824859	MILR1	-0.76797	-0.550154	-0.876792	1.13206	0.601785	0.933229
-1.73386	0.0044935	ABLIM3	-0.949333	-0.586702	-0.358573	1.24364	0.992639	0.890844
-1.73665	0.0294693	EFNA2	-0.701468	-0.779049	0.380206	1.11409	1.16562	1.30345
-1.74634	0.0184351	FAM209A	-0.29389	-0.522624	-0.668179	1.31549	0.820334	1.12141
-1.76368	0.00245902	IQGAP2	-0.561638	-1.28189	-1.39245	0.541069	0.807004	0.5184
-1.7637	0.00621088	AL121772.1	-0.927721	-0.584955	-0.643669	1.13501	1.01227	0.629465
-1.77037	0.00900048	C11orf94	-0.509286	-0.821435	-1.03155	1.15688	0.531451	0.97481
-1.77335	0.0410693	AC008906.2	-0.559846	-1.07737	-0.704734	0.976367	0.675793	0.375558
-1.7736	0.0445124	ERMN	-0.492448	-1.0916	-1.3862	0.421259	0.668614	0.349319
-1.78053	0.00181357	CD300A	-1.3044	-0.848948	-0.709434	0.791382	0.567366	0.965083
-1.78253	0.0103135	LINC01300	-0.558456	-0.451287	0.701169	1.80765	1.89019	1.09046
-1.78524	0.00368852	STAB1	-0.626891	-0.566871	-0.350028	1.80259	1.04425	0.887529
-1.78833	0.000842759	S100A14	-1.49259	-0.649716	-0.75288	0.905118	0.746969	0.782461
-1.78869	0.00581713	SCN2B	-0.717704	-1.10799	-0.164852	0.834169	1.52895	0.810782
-1.79276	0.0003818	PYGM	-0.935497	-0.406255	-0.0396798	1.43106	1.26138	1.2504
-1.79607	0.0330793	AC100818.1	-0.402346	-1.2034	0.151432	0.651377	1.2977	1.44013
-1.80447	0.00534346	LINC02560	-0.577012	-0.770351	-0.29296	1.05472	1.08187	1.17727
-1.81282	0.01769	NOP53-AS1	-1.6912	-0.00368062	-0.759047	1.05641	0.536029	0.916864
-1.82422	0.00890732	LGALS4	-1.39144	-0.662739	0.0367883	0.792079	1.13606	1.15647
-1.82444	0.037646	GRM2	-0.925212	-1.53069	0.0691306	0.89758	0.867573	0.887613
-1.82548	0.0421276	KCNV2	-1.46715	0.206385	-1.03342	0.915249	0.525577	0.776403
-1.82644	0.00260532	MINCR	-0.822522	-0.813033	-1.60589	0.371081	0.842855	0.803354
-1.82888	0.0117523	ZNF132	-0.704812	-1.71246	-0.493733	1.41736	0.986171	0.136302
-1.8313	0.0194581	SLC5A2	-1.76752	-0.311128	0.473062	1.50752	1.24731	0.80738
-1.83672	0.00266539	MTTP	-0.737876	-1.4412	-0.873728	0.603118	0.948367	0.607043
-1.83841	0.00069761	SLC6A3	-1.10554	-0.7785	-0.527697	1.19982	0.946979	0.851614
-1.83902	0.0102035	NMRK2	-1.125	-0.0169205	-0.965899	1.28514	0.752515	1.07502
-1.83977	0.0488249	AL513329.1	-0.922723	-1.02702	-1.20647	0.949465	0.892117	-0.0809566
-1.84015	0.000900677	HPGD	-1.02943	-1.21106	-1.14392	0.945034	0.652623	0.533522
-1.84338	0.0258389	AC096677.1	-0.766104	-0.870401	-0.820378	0.453067	0.897729	1.01956
-1.84632	0.000709531	F2	-0.932707	-0.408329	-0.857627	1.29953	0.828257	1.19296
-1.84687	0.000443838	SFTPA1	-0.142144	-0.97303	-1.05297	1.16998	1.46179	0.748269
-1.85379	0.0200554	SLC25A47	-0.795551	-0.547108	-0.820758	0.427515	1.11196	1.24669
-1.85554	0.0477628	AC145098.1	-1.57444	-0.91458	-0.440315	0.438903	0.499873	0.669113
-1.85713	0.0322688	BRDT	-0.463997	-0.0765634	-1.52661	0.491499	1.27453	0.939915
-1.86922	0.00106259	AGT	-0.0609719	-1.41971	-1.19365	0.962339	0.847917	1.12881
-1.87	0.0270156	AC007823.1	-0.895456	-1.03479	-0.231225	0.514995	0.905593	1.26696
-1.87206	0.0402331	WDR38	-0.633428	-0.772758	-0.998891	0.471559	0.992091	0.880792
-1.87461	0.00172701	LYZ	-0.584086	-1.96944	-1.73967	0.3272	0.612757	0.386779
-1.87805	0.0202662	LRRC4B	-2.2944	-0.153117	-0.243182	1.1591	0.580247	0.903688
-1.88035	0.00101764	TMEM176A	-0.234411	-0.574622	-0.688323	1.1098	1.30736	1.61953
-1.88108	9.95375e-07	TF	-0.536315	-0.618198	-0.474195	1.31385	1.25954	1.44073
-1.89465	0.0233502	GABRR2	-1.21601	-1.12473	-0.898336	1.10407	0.218226	0.618301
-1.8952	0.0298683	MIS18A-AS1	-0.905036	-1.16207	-0.286962	0.434263	1.00167	0.787901
-1.90026	0.0280152	AC005224.1	-0.443162	-1.94474	-0.872635	0.404896	1.01894	0.389728
-1.91454	0.00259182	AC007159.1	-0.970503	-1.50634	-1.35731	0.630346	0.504213	0.562979
-1.92038	0.0200521	SLC28A1	-1.31793	-0.286914	-0.225145	1.12134	1.07318	1.32979
-1.93811	0.0288467	SLC7A9	-0.996205	-1.07379	-0.00306653	1.23814	1.06256	0.931036
-1.95394	0.0203397	AL138781.2	-1.89677	-0.9059	0.271659	0.614597	1.17503	0.919212
-1.96367	0.00875713	GATA4	-0.360325	-0.155866	-0.196828	1.68739	1.52165	1.64281
-1.96536	0.00849595	VTN	-0.332843	-0.758421	-1.71093	0.725125	0.673622	1.43865
-1.96848	0.0175942	AC091563.1	-0.549953	-1.46234	-1.186	0.260203	1.05955	0.702589
-1.97305	0.00655431	PAH	-0.404469	-1.57245	-1.39728	1.04905	0.292701	1.00705
-1.97374	0.0449026	FIBCD1	-1.49869	-0.00821701	0.373452	1.20864	1.39565	0.921091
-1.98098	0.0225156	PACSIN1	-1.31471	-0.654849	-1.21799	0.698635	0.678018	0.199311
-1.983	0.0161849	ASPDH	-2.31964	-0.698483	-0.0456128	1.02872	1.09973	0.499064
-1.99072	0.0229284	AC012651.1	-1.5504	-0.664227	-0.614204	0.235668	1.04984	0.76301
-1.9924	0.0236526	PLSCR2	-1.12835	-1.26768	0.313468	1.20086	1.49132	0.51619
-1.99245	0.00225116	REEP1	-0.912286	-1.44469	-2.14821	0.571343	0.878852	-0.000444613
-2.00346	0.00381211	BMP8A	-1.09815	-0.772524	-0.713174	1.4156	0.868288	0.829659
-2.00973	0.0248285	AL353803.2	-0.878622	-1.79779	-0.88096	-0.0742794	1.06445	0.682742
-2.01438	0.01641	ALDH1L1	-0.919168	-1.0585	-0.254938	0.39647	1.22364	1.36822
-2.03512	0.000951923	HNF4A	-0.617179	-0.65647	-1.81106	0.948051	0.846885	1.132
-2.03607	0.0111444	AC010327.4	-1.04313	-0.0522596	-0.708192	1.59119	0.962992	1.20379
-2.05272	0.0210834	SPINK13	-0.480479	-0.998001	-0.962374	1.05573	0.656898	0.865323
-2.05835	0.0154044	ADCY5	-0.311869	-1.36784	-1.32543	0.848862	0.665548	0.860322
-2.06187	0.00259304	CFAP221	-1.36216	-0.717478	-1.20586	0.842398	0.545545	1.10447
-2.06581	0.023719	POF1B	0.432121	-1.37646	-1.75149	0.569682	1.38976	1.01157
-2.08221	0.0216808	PKD2L1	-0.219921	-0.719393	-1.28253	1.15741	0.613473	1.39688
-2.08568	0.000233961	ITIH2	-0.577421	-1.15029	-1.36261	1.37059	0.837904	0.999929
-2.09815	0.0192574	TINCR	-1.39486	-0.459033	0.244233	0.823679	1.57518	1.41295
-2.11257	0.0066969	PPFIA2-AS1	-0.884927	-1.04939	-1.75044	1.16051	0.395156	0.629404
-2.1229	0.000115816	SFTPA2	-0.329474	-1.11375	-0.919058	1.35976	1.55954	1.0945
-2.12374	0.0126607	SLC6A11	-0.250267	-1.24138	-0.719538	1.99336	0.703289	1.17692
-2.12706	0.0403895	GZMM	-1.75285	-1.1848	1.26151	1.5117	1.21719	1.13059
-2.128	0.00636095	AC087273.2	-0.0121413	-0.715727	-0.883691	1.72221	1.7645	1.26358
-2.13173	0.00142552	PPP1R27	-0.646537	-0.346448	-0.326492	1.62613	1.63199	1.64304
-2.13396	0.00268458	PDZD4	-1.12429	0.213926	-1.31378	1.58852	1.46271	0.991848
-2.14073	0.00455368	DGCR9	-1.27284	0.0193565	-0.56766	1.8497	1.12785	1.32277
-2.14969	0.0144846	BATF3	-0.314082	-1.24346	-0.170427	0.810276	1.50076	1.42123
-2.15193	0.0281974	LINC01979	-1.707	0.0830581	-1.00027	0.829665	1.43746	0.536553
-2.16801	0.0278252	MYADML2	-1.92298	-0.854396	-0.206108	0.499088	1.02981	0.578535
-2.18228	0.0348169	SLC2A9	-0.522527	-0.946839	-0.896816	0.775011	1.70567	0.991773
-2.19101	0.00381211	HAVCR1	-0.560426	-1.34786	-0.404125	1.345	1.09846	1.23024
-2.19593	0.0125271	LAPTM5	-1.2091	-0.817783	-0.0749767	1.39892	1.01572	0.961038
-2.19908	0.0268111	MGAT3	-1.18218	-0.353022	-1.32707	1.21409	0.23193	1.51264
-2.20659	0.00151608	CPB2	-1.15431	-1.04714	-0.902752	1.4461	1.18875	0.641058
-2.21128	0.0401673	AC104463.1	-1.0129	-0.951809	-0.306175	1.59512	1.06141	0.501118
-2.21205	0.00292334	TRPM5	-0.747891	0.0678432	-1.06106	1.7043	1.55688	1.21207
-2.22304	0.00409917	OIT3	-1.30819	-0.857611	-1.81929	0.466867	0.920213	0.744572
-2.22845	0.00104371	LILRA6	-1.54544	-0.852452	-0.424396	1.41498	1.10772	1.0495
-2.22965	0.0178367	SPINK14	-0.602348	0.0575144	-0.946151	1.18372	1.11365	1.40871
-2.22971	0.0334332	SEPT12	-1.25052	-1.93652	-0.26049	1.03939	0.856071	0.0594324
-2.24046	0.0192146	UGT1A1	-1.06109	-0.974103	-1.42655	1.00238	0.625348	0.813336
-2.24051	0.00242904	EPS8L3	-0.380398	-0.958884	-1.26469	1.13657	1.17828	1.56078
-2.248	0.035656	RFPL3S	-1.28561	-0.41127	-1.37808	1.18232	1.39521	0.419919
-2.25651	0.019349	LINC00304	-1.39564	-0.596047	-0.782513	1.99292	0.867456	0.739828
-2.26451	0.0173501	CD79A	-0.262498	-2.0943	-0.306693	0.707267	1.41175	1.18651
-2.26963	0.0401022	AC074029.3	-1.46666	0.196019	-1.40174	1.15171	0.756321	0.570137
-2.27356	0.0125068	AL022068.1	-2.07821	-0.983293	-1.5227	0.20583	1.04477	0.215023
-2.27549	0.0443671	SLC39A4	-0.660003	-0.318265	-1.32193	1.23152	1.0146	0.946291
-2.27872	0.0187853	MTUS2-AS1	-0.767753	-0.485192	-0.630747	1.56145	1.28538	1.39467
-2.28468	0.00635326	MPV17L	-0.648865	-1.36912	-2.69595	0.767138	0.390418	0.707139
-2.30842	0.0021342	AC018638.6	-0.8036	-0.843117	-1.3147	1.43433	1.03728	0.987061
-2.31413	0.0116324	XCL1	-0.935304	-1.53445	-0.617626	1.15325	1.01622	0.899011
-2.32185	0.0308988	TAS1R1	-1.48477	-1.01496	0.0580755	1.30635	0.830199	0.848366
-2.32805	0.000525062	PLA2G12B	-1.19027	-0.983554	-1.8396	0.609202	1.02009	1.11664
-2.33702	0.00176452	DCAF4L1	-1.36648	-0.6871	-1.13439	1.22617	1.173	1.23041
-2.34614	0.00797394	MIA	-1.07204	-0.789481	-0.139888	2.08404	1.38233	1.00062
-2.3533	0.00375434	A1CF	-0.77148	-1.60923	-1.34115	1.05911	0.797332	1.21372
-2.3674	0.0191372	AC079601.1	-0.415957	-1.58303	0.0930009	1.64751	1.32892	1.02841
-2.37346	0.0191196	AC008105.3	-1.79334	0.0231623	-1.28789	0.913991	0.840213	0.785527
-2.3774	0.021025	NPFFR2	-0.533583	-1.66745	-2.23059	0.93982	0.379109	0.590122
-2.39596	3.03009e-05	FGG	-0.497724	-1.05935	-0.838457	1.57068	1.62	1.60139
-2.39791	0.00181357	CNR1	-0.969093	-1.57457	-0.924977	0.853699	1.1445	1.18851
-2.4134	0.0199148	APOC3	-0.81031	-2.33753	-1.03345	1.20649	0.104671	0.649841
-2.43454	0.00289169	TP53AIP1	-1.60677	-0.85919	0.0720843	1.57643	1.39486	1.34129
-2.43508	0.020851	C2orf66	-1.73386	-0.438962	-0.618407	1.05726	0.667593	1.34848
-2.43795	0.0279701	CPNE7	-0.490207	-1.84856	0.250668	1.82988	0.944033	1.34411
-2.44582	2.66899e-05	FGB	-0.739563	-0.85056	-0.826714	1.63749	1.62298	1.6594
-2.46956	0.000175277	ABCC2	-1.03189	-1.58084	-1.5795	1.24487	1.00141	0.982995
-2.47144	0.0181416	AC098851.1	-0.208354	-1.73557	-0.93396	1.6072	0.706627	1.01235
-2.48434	0.00248727	THSD1	-1.49406	-1.40707	-0.140776	1.45651	1.15651	1.11401
-2.50366	0.0231625	LMO7DN	-1.28484	-1.54186	0.000635438	1.83055	0.38977	1.44315
-2.50794	0.00580527	APOA1	-0.906314	-1.90011	-1.59608	0.914975	1.19696	0.965283
-2.51536	0.0171585	LINC00654	-0.530603	-1.58658	-1.54417	0.884762	0.676408	1.42936
-2.51706	0.0317981	AC022031.2	-1.57862	-1.1088	-1.07318	0.73428	1.19121	0.0847897
-2.52134	0.0287079	F5	-0.273579	-2.72377	-1.38375	0.784389	0.732886	1.10194
-2.54147	0.00138663	TNFSF14	-1.27828	-0.755239	-0.767898	1.96731	1.24475	1.35624
-2.54478	0.000106621	LINC02365	-1.33216	-1.48362	-1.05123	1.59275	1.24068	0.905764
-2.54933	0.00155397	PIGR	-0.792179	-1.41485	-1.80159	0.973554	0.931935	1.59606
-2.55089	0.00393484	OSM	-0.428738	-0.165255	-1.32249	1.55568	1.76254	1.49822
-2.55234	0.000591641	GABRE	-0.811658	-1.06889	-0.781597	1.63265	1.71148	1.4664
-2.5623	0.020926	AP001178.3	-1.45062	-1.40978	-0.33517	1.16774	0.568648	0.88252
-2.5699	0.00414014	TTC24	-1.04356	-0.962314	-0.314027	1.50622	1.69979	1.29525
-2.58529	0.0418446	GRAMD1B	-1.24115	-0.581283	-2.22228	0.544925	0.255635	0.591093
-2.61428	0.000870134	SELPLG	-1.39778	-1.1615	-1.10467	0.874413	1.13971	1.57989
-2.61861	0.00287279	HSD17B2	-0.74063	-0.261057	-1.61739	1.56656	1.48757	1.50764
-2.63126	0.0476508	PLGLB1	-2.58626	-0.351169	-1.1714	0.180946	0.546409	0.565018
-2.64686	0.00548255	ASGR2	-0.534767	-1.54551	-2.08492	0.96361	1.06591	1.3518
-2.64734	0.0227565	KRT23	-0.700322	-1.8674	-1.06578	0.962081	1.2572	0.670629
-2.64747	0.0165318	LURAP1L-AS1	-1.83621	-0.345731	-1.77129	0.782158	0.565245	0.816071
-2.66047	0.00675887	LRIT3	-0.991473	-0.755192	-1.36576	1.53948	1.1169	1.63428
-2.69735	0.0384176	LINC00449	0.187418	-2.48094	-1.40309	0.70983	0.574503	0.880229
-2.6981	0.00811378	AC005041.3	-0.950668	-0.559346	-1.29447	1.16416	0.955584	1.49306
-2.74401	0.0312444	NR1I2	0.309076	-2.04449	-2.02041	1.24326	0.867462	0.828117
-2.75744	0.017363	ARC	-2.03202	-1.41877	-0.95417	0.46528	0.322376	0.203797
-2.76199	0.0293431	EPPIN	-1.79283	-2.16071	0.0558684	1.55989	0.501747	0.826653
-2.79901	0.00770661	HHLA2	-1.11774	-0.487014	-1.57035	1.8337	1.52374	1.25263
-2.81124	0.00481012	ANKS4B	-1.14896	-1.88706	-1.51442	0.914509	0.857161	0.923701
-2.83265	0.0192962	HAPLN4	-0.875901	-0.568343	-2.43565	0.844088	0.840061	0.789037
-2.83554	0.0380608	HOTAIRM1	-1.4976	0.143395	-0.419745	1.59836	1.29779	1.2173
-2.87008	0.0080286	GJA3	-0.730765	-1.24829	-1.65319	0.90026	0.985196	1.46675
-2.88944	0.004666	LINC00930	-0.935031	-0.171403	-1.15643	2.21912	1.55216	1.52298
-2.90465	0.00207367	AZU1	-1.8154	-0.251698	-0.653403	2.23284	1.75862	1.53341
-2.9288	0.00151608	PIK3AP1	-1.82403	-0.977436	-2.78073	1.03721	1.06959	0.671743
-2.93386	0.00575047	ARL5C	-1.86301	-0.372532	-0.320157	1.85627	1.30243	1.67165
-2.95793	0.0236986	C4BPB	-0.695072	-2.25482	-0.139561	0.841141	1.15102	1.4521
-2.96924	0.0219921	ABO	-1.41775	-0.122856	-1.99016	1.1058	0.364237	1.23452
-3.0018	0.0156056	RASGRP2	-2.34018	-0.550119	-0.0991711	2.03885	1.01482	2.03222
-3.0259	0.00234704	TM4SF4	-1.10997	-1.82194	-2.19696	1.39134	0.797915	1.15963
-3.03435	0.00197531	SLCO2B1	-0.840351	-1.57029	-2.33404	1.13698	1.36597	1.45521
-3.08728	0.00172331	AHSG	-0.0793408	-2.63779	-2.57461	1.71683	1.30665	0.985281
-3.10521	0.000290312	BEX1	-1.77459	-1.04912	-2.46246	1.55104	1.20322	1.17607
-3.13084	0.000339505	DENND2D	-2.42839	-1.52641	-1.75673	0.899751	1.14747	1.36084
-3.13942	0.0251996	LINC02102	-1.88255	0.645353	-1.24522	1.39719	1.75289	0.930824
-3.1406	0.00266539	HOXA3	-0.38647	-0.985621	-0.670213	2.01674	2.01034	2.34484
-3.16364	0.00065874	CES1	-1.91143	-0.439493	-1.09543	1.77944	1.6864	1.68437
-3.17596	2.57618e-05	LCP1	-1.78352	-1.05643	-1.5152	1.87322	1.46151	1.80536
-3.17745	0.0141574	EDNRB	-1.06657	-1.43445	-2.0477	0.590857	0.649428	0.765672
-3.19696	0.0134334	LRCOL1	-1.62342	-1.01017	0.293906	1.56735	1.35044	1.4505
-3.20759	0.000357115	APOA2	-1.0729	-2.37821	-1.9705	1.37431	1.53172	1.29345
-3.2169	0.000827374	USH1C	-1.39497	-2.21388	-1.40969	1.68265	1.21843	1.32712
-3.3102	0.0409042	C6	-0.144063	-2.69744	-2.06011	0.297038	0.276421	1.8134
-3.32229	6.81277e-05	APOB	-1.08271	-2.55837	-2.18078	1.42761	1.39485	1.3445
-3.41422	0.00356665	FABP1	-0.820114	-2.0346	-2.46905	1.44939	1.57304	1.58642
-3.42932	0.0147596	TRIM55	-2.26362	-0.0648409	-2.83603	0.354741	1.0871	0.870884
-3.44886	0.0397471	AKR1B10	0.47419	-1.95424	-1.95424	0.38647	1.38801	1.47063
-3.48271	0.0146875	NUPR1	-1.21989	-2.20102	-1.56369	0.296282	1.14122	0.872904
-3.53961	0.0203397	TMEM150B	-1.7797	-1.7797	0.335558	1.41107	1.10768	1.12585
-3.5738	0.0107193	GC	-1.96709	-1.16705	-2.5395	1.04966	0.255889	0.821674
-3.58343	0.00577889	FAM83C	-0.820188	-2.11944	-0.704584	1.32328	1.71402	1.42493
-3.61192	0.0291768	UGT1A3	-1.03402	-0.993178	-1.60643	1.38805	1.36743	1.10847
-3.67553	0.00898639	SLC5A5	-1.92475	-0.283758	-0.846899	2.23252	1.60045	1.36979
-3.70265	0.00021493	LY6E	-0.5898	0.24905	-0.812936	3.40136	2.75776	3.18537
-3.73521	0.0136105	SBSN	-2.60844	-0.0805435	-1.53059	1.50109	1.178	1.57426
-3.77896	0.0454283	ITIH1	-1.59282	-1.59282	-1.59282	-0.93218	1.1043	1.4811
-3.82518	1.25758e-05	LLPH	-2.7558	-2.41259	-2.34882	1.28751	1.25223	1.17099
-4.1031	0.00290041	RBM24	-2.14095	-1.09872	-2.14095	0.853527	0.556176	1.40343
-4.19087	0.00134132	SERPINA6	-1.24512	-1.93112	-1.90704	2.08861	1.58122	1.7102
-4.32645	9.23671e-06	CCDC125	-2.64183	-2.96451	-3.05602	1.25419	1.36443	1.42525
-4.43205	0.00013707	JRK	-3.43726	-2.86876	-2.45532	1.3187	1.41539	1.44211
-4.56749	0.00108505	CYP19A1	-1.69842	-1.69842	-1.69842	1.06878	1.43425	0.796733
-4.64597	2.43375e-06	CEBPZOS	-2.80082	-3.44096	-2.5396	1.56841	1.74499	1.69337
-5.05731	0.000987622	ZFP41	-1.43347	-2.00588	0.109382	3.11039	2.9348	2.7225
-5.11246	0.00172206	SLC2A2	-2.84236	-1.46991	-2.84236	1.98021	1.08077	1.0562
-6.26737	0.00021493	LINC02531	-3.15153	-3.15153	-3.15153	0.692264	1.85217	1.06756
-6.54362	0.000359951	TUSC1	-3.85704	-3.85704	-3.85704	0.70677	1.04004	0.624148
-7.79754	2.05586e-05	KHDRBS3	-2.20489	-1.59164	-2.20489	4.31243	4.07665	4.22702
-9.75263	0.00021493	MGMT	-5.21268	-5.21268	-5.21268	2.67484	2.62996	2.53421
-12.0836	5.65722e-05	MYH14	-7.18334	-7.18334	-7.18334	2.89748	3.0388	2.96036
