# Supplementary material for: Human pluripotent stem cell modeling of alveolar type 2 cell dysfunction caused by ABCA3 mutations
Source: J Clin Invest. 2024 Jan 16;134(2):e164274. doi: 10.1172/JCI164274 (PMC10786693; doi:10.1172/JCI164274)
Supplement: Supporting data values [file jci-134-164274-s133.xlsx]

## Sheet: Fig. 1H
%Cell population tdt+	D29 W308R	D29 cW308	D30 E690K	D30 cE690	D43 W308R	D43 cW308	D44 E690K	D44 cE690
	3.13	6.91	0.11	0.4	25.6	28.4	34.3	32.7
	2.61	8.05	0.083	0.29	28.9	23	35.6	26.9
	5.25	5.12	0.064	0.46	31.4	21	30.5	32

## Sheet: Fig. 2D
%ABCA3:GFP	3D	2D	3D NKX2-1 depleted (-ctrl)
	6.23	40	1.44
	17.2	25.3	1.71
	15.7	34.5	1.87

## Sheet: Fig. 2E
Fold change over D0	NKX2-1				ABCA3				NAPSA				AFP				CDX2				TFF1
	3D	2D	3D NKX2-1 depleted (-ctrl)		3D	2D	3D NKX2-1 depleted (-ctrl)		3D	2D	3D NKX2-1 depleted (-ctrl)		3D	2D	3D NKX2-1 depleted (-ctrl)		3D	2D	3D NKX2-1 depleted (-ctrl)		3D	2D	3D NKX2-1 depleted (-ctrl)
	2727.11	9912.8	4.8259		4.006	32.6942	0.153346		169.627	1921.25	1.59754		37311	7577.55	85156.8		6.4953	0.024978	33.6378		178.422	7.46284	1950.63
	4404.62	9749.32	0.504618		12.4987	21.9452	0.145649		459.111	1251.8	2.47992		82395.6	4712.35	142771		3.3417	0.056042	54.4089		567.611	2.61009	3536.54
	4641.68	9667.63	2.04592		16.4074	24.6597	0.632663		689.918	972.164	5.3515		107523	2858.73	721198		5.66877	0.002481	138.902		655.567	2.79781	7255.46

## Sheet: Fig. 2I
Absolute quant (nmol/ug DNA)	Total of all PC species					PC 32:0 (DPPC)					Total of all PC species					PC 32:0 (DPPC)
	cW308	cW308 + Sec	W308R	W308R + Sec		cW308	cW308 + Sec	W308R	W308R + Sec		cE690	cE690+ Sec	E690K	E690K + Sec		cE690	cE690+ Sec	E690K	E690K + Sec
	0.141235	0.29234	0.0585706	0.0830487		0.00859193	0.0204724	0	0.00593298		0.216419	0.227299	0.0490537	0.0813825		0.0161886	0.0165054	0.00364626	0.00542386
	0.159903	0.438749	0.0454197	0.0413525		0.0101238	0.0357437	0	0		0.213588	0.288524	0.06175	0.0752806		0.0158833	0.0214529	0.00504539	0.00581076
	0.0883791	0.259418	0.0492208	0.0452224		0.00861386	0.0360199	0.000824588	0		0.216918	0.189184	0.0580802	0.0658086		0.0158518	0.0134291	0.00416787	0.00439855

## Sheet: Fig. 3C
D43-44 %ABCA3:GFP+	L101P-AG	W308R-AG	E690K-AG	WT-AG
	8.89	20.8	33.2	39
	11.9	19.5	36.8	40.9
	11.2	21	35.9	44.4

## Sheet: Fig. 3D
GFP+/GFP- MFI ratio	L101P	W308R	E690K	WT
	7.81726	17.6899	16.4964	22.6163
	7.27723	15.7113	14.7826	22.7933
	7.77228	17.5705	15.5474	21.8919

## Sheet: Fig. 3F
ABCA3:GFP vesicle diameter (um)	WT	E690K	W308R
	2.981	1.001	0.397
	2.683	0.883	0.883
	1.488	0.947	0.477
	1.134	0.468	0.468
	2.131	0.675	0.599
	0.905	0.374	0.565
	2.386	0.624	0.529
	1.496	0.662	0.468
	1.496	1.33	1.142
	1.664	1.362	0.675
	0.941	0.397	0.477
	1.053	0.424	0.533
	1.053	0.482	0.444
	0.744	1.986	1.035
	1.488	1.391	0.504
	2.025	0.652	0.533
	2.311	0.665	0.565
	0.999	0.883	0.374
	1.263	0.728	0.569
	0.842	0.883	0.386
	0.802	0.565	0.681
	0.614	0.569	0.703
	1.474	0.794	0.842
	0.953	0.595	0.517
	2.423	0.652	0.477
	2.604	0.847	0.424
	2.4	0.947	0.716
	1.134	0.983	0.863
	1.488	1.22	0.665
	1.163	0.829	0.675
	1.331	0.86	0.418
	1.792	0.774	0.963
	0.802	0.482	0.504
	1.906	0.477	0.482
	2.737	0.599	0.468
	1.412	0.837	0.517
	1.163	0.374	0.662
	2.253	0.533	0.504
	0.537	0.681	0.517
	0.905	0.61	0.728
	2.277	0.418	0.592
	1.935	0.569	1.271
	0.802	0.482	1.035
	1.2	0.402	0.797
	1.841	0.533	0.61
	1.28	0.565	0.863
	1.331	0.374	1.61
	1.053	0.662	0.94
	2.561	0.402	0.818
	1.412	0.468	1.008

## Sheet: Fig. 3G
180kDa to 220kDa ratio	WT	E690K	W308R	L101P
	2.47937	1.46031	1.58405	0.146508

## Sheet: Fig. 3H
180kDa to 220kDa ratio	WT-AG	E690K-AG
	1.076	0.93
	1.493	1.006
	1.23	1.014

## Sheet: Fig. 4D
Diameter (um)	WT	E690K	W308R
	0.81	0.79	0.52
	0.66	0.68	0.16
	0.79	0.58	0.42
	0.85	0.79	0.28
	0.72	0.84	0.2
	0.68	0.58	0.94
	0.97	0.64	0.83
	0.73	0.64	0.23
	0.82	0.57	0.61
	0.89	0.48	0.41
	0.75	1.06	0.44
	1.11	0.64	0.19
	1.18	0.6	0.32
	1.41	0.5	0.31
	0.95	0.61	0.9
	0.97	0.58	0.3
	0.99	0.61	0.26
	1.29	0.56	0.95
	1.1	0.51	0.61
	2.06	0.77	0.64
	0.67	0.5	0.22
	0.99	0.62	0.62
	0.76	0.68	0.24
	0.9	0.69	0.97
	1.67	0.77	0.77
	1.37	0.68	0.57
	2.01	0.93	0.23
	1.12	0.85	0.89
	1.13	0.67	0.91
	1.17	0.5	0.74
	0.83	0.72	0.8
	1.45	0.87	0.18
	1.1	0.5	0.69
	1.48	0.55	0.51
	1.13	0.94	0.41
	0.8	0.76	0.77
	0.9	0.57	0.39
	1.14	0.82	0.37
	0.8	0.67	0.3
	0.69	0.56	0.73
	0.98	0.79	0.22
	0.77	0.87	0.29
	1.28	0.7	0.73
	1.04	0.59	0.46
	0.7	0.88	0.58
	0.86	0.61	0.65
	0.79	0.72	0.39
	0.81	0.51	0.7
	1.37	0.75	0.21
	0.86	0.66	0.36
	1.07	0.75	0.55
	0.54	0.62	0.27
	1.16	0.6	0.32
	0.71	0.7	0.18
	0.95	0.75	0.26
	1.38	0.74	0.32
	1.03	0.75	0.81
	1.25	0.87	0.72
	0.86	0.49	0.83
	0.69	0.6	0.75
	0.68	0.72	0.49
	1.24	0.5	0.35
	1.35	0.64	0.4
	1.62	0.7	0.23
	0.95	0.81	0.77
	1.09	0.74	0.87
	1.43	1.02	0.58
	2.2	0.83	1.08
	0.89	0.81	0.43
	1.19	0.7	1.15
	1.02	0.59	0.64
	0.7	0.49	0.84
	0.82	0.78	0.13
	1.25	0.58	1.07
	1.3	0.74	0.75
	0.78	0.56	0.9
	0.72	0.73	0.18
	1.34	0.59	0.18
	1.58	0.71	0.18
	0.86	0.6	1.15
	0.92	0.59	0.86
	0.74	0.58	0.4
	1.28	0.67	0.45
	1.13	0.71	0.15
	1.19	0.76	0.77
	1.95	0.66	0.15
	1.45	0.78	1.03
	1.84	0.5	0.88
	1.53	0.75	0.75
	1.26	0.83	0.33
	1.31	0.76	1.22
	0.94	0.66	0.51
	0.92	0.61	0.26
	0.8	0.79	0.58
	1.07	0.58	0.67
	0.89	0.54	0.68
	1.3	0.76	0.85
	1.09	0.62	0.21
	1.38	0.75	0.24
	1.1	0.91	0.44
	0.94	0.71	1.03
	1.47	0.49	0.55
	1.19	0.78	0.92
	1.2	0.46	0.52
	0.75	0.63	0.76
	1.07	0.83	0.37
	1.1	0.54	0.21
	0.83	0.64	0.34
	1.74	0.94	0.43
	2.68	0.86	0.74
	1.19	0.63	1.1
	1.15	0.71	0.75
	1.96	0.56	0.23
	2.32	0.49	0.67
	2.9	0.65	0.7
	1.17	0.74	0.75
	2.76	0.87	0.62
	1.86	0.55	0.15
	1.85	1.11	0.71
	1.53	0.51	1
	0.75	0.48	0.13
	1.41	0.75	0.71
	2.35	0.87	0.26
	1.11	0.67	0.24
	1.97	0.62	0.74
	1.27	0.8	0.76
	1.48	0.62	0.12
	1.16	0.67	1.05
	2.51	0.63	0.55
	2.08	0.65	0.3
	1.82	0.73	0.67
	2.59	1.29	0.15
	1.8	0.7	0.22
	1.83	0.47	1.2
	2.15	0.59	0.39
	3.65	0.55	0.7
	1.64	0.51	0.58
	1.6	0.5	0.18
	2.02	0.55	0.63
	1.99	0.8	0.17
	1.94	0.66	0.19
	2.07	0.58	0.11
	1.19	0.77	0.65
	1.46	0.65	1.24
	1.94	0.57	0.18
	1.83	0.71	0.6
	1.05	0.71	0.21
	1.22	1.05	0.65
	1.28	0.62	0.39
	1.44	0.9	0.15
	1.52	0.67	1.42
	1.72	0.65	0.53
	1.34	0.46	0.43
	2.1	0.75	1.6
	2.21	0.8	1.13
	1.37	0.52	0.26
	1.16	0.82	1
	0.79	0.63	0.3
	1.42	0.57	0.53
	0.84	0.74	0.3
	1.45	0.91	0.14
	1.1	0.72	0.62
	1.85	1.01	0.82
	1.34	0.8	0.67
	1.5	0.63	0.25
	1.58	0.95	0.52
	1.41	0.61	0.42
	1.26	0.67	0.32
	1.04	0.65	0.82
	0.68	0.79	0.23
	0.73	0.8	0.32
	1.13	1.01	0.3
	1.24	0.79	0.2
	1.59	0.83	0.14
	1.77	0.74	0.27
	1.43	0.7	0.41
	0.91	0.62	0.2
	0.67	0.66	0.37
	1.48	1.04	0.21
	0.6	0.86	0.15
	1.7	0.87	0.6
	1.41	0.55	0.26
	0.94	0.62	0.71
		0.84	0.53
		0.57	0.91
		0.58	0.91
		0.78	0.77
		0.75	0.26
		0.59	0.57
		0.59	0.16
		0.73	0.45
		0.74	0.45
		0.65	0.14
		0.73	0.64
		0.62	0.17
		1.04	0.82
		0.55	0.6
		0.58	0.46
		0.6	0.3
		0.75	0.83
		0.67	0.15
		0.57	0.76
		0.66	0.39
		0.71	0.53
		0.83	0.4
		0.58	0.21
		0.56	1.01
		0.8	0.43
		0.58	0.57
		0.86	0.93
		0.81	0.74
		0.6	0.89
		0.7	0.78
		0.57	0.38
		0.82	0.65
		0.69	0.55
		0.85	0.69
		0.64	0.72
		0.92	0.67
		1.02	0.44
		0.85	0.15
		0.85	0.71
		0.85	0.46
		0.33	0.65
		0.33	0.71
		0.33	0.77
		0.81	0.6
		0.81	0.58
		0.81	0.91
		0.54	0.13
		0.54	1.29
		0.54	0.98
		0.8	0.59
		0.8	0.58
		0.8	0.69
		0.52	0.9
		0.52	0.68
		0.52	0.59
		0.81	0.18
		0.81	0.14
		0.81	0.79
		0.48	0.17
		0.48	0.82
		0.48	0.14
		0.93	0.11
		0.93	0.55
		0.93	0.18
		0.6	0.52
		0.6	0.57
		0.6	0.49
		0.88	0.55
		0.88	0.65
		0.88	0.66
		0.21	0.73
		0.21	0.52
		0.21	0.67
		0.8	0.7
		0.8	0.55
		0.8	0.5
		0.86	0.56
		0.86	0.61
		0.86	0.51
		0.66	0.5
		0.66	0.43
		0.66	0.51
		0.64	0.47
		0.64	0.46
		0.64	0.54
		1.14	0.53
		1.14	0.6
		1.14	0.45
		0.63	0.63
		0.63	0.6
		0.63	0.57
		0.5	0.64
		0.5	0.48
		0.5	0.62
		0.66	0.55
		0.66	0.58
		0.66	0.57
		0.41	0.52
		0.41	0.54
		0.41	0.58
		0.58	0.52
		0.58	0.48
		0.58	0.71
		0.69	0.64
		0.69	0.44
		0.69	0.45
		0.65	0.49
		0.65	0.76
		0.65	0.52
		0.27	0.59
		0.27	0.53
		0.27	0.51
		0.44	0.43
		0.44	0.55
		0.44	0.59
		0.3	0.73
		0.3	0.5
		0.3	0.55
		1.05	0.7
		1.05	0.51
		1.05	0.48
		0.78	0.65
		0.78	0.81
		0.78	0.5
		0.4	0.54
		0.4	0.52
		0.4	0.42
		0.8	0.44
		0.8	0.55
		0.8	0.51
		0.69	0.43
		0.69	0.53
		0.69	0.76
		0.93	0.45
		0.93	0.42
		0.93	0.51
		0.66	0.68
		0.66	0.5
		0.66	0.44
		0.5	0.47
		0.5	0.48
		0.5	0.47
		0.81	0.55
		0.81	0.46
		0.81	0.6
		0.63	0.49
		0.63	0.59
		0.63	0.44
		0.53	0.65
		0.53	0.53
		0.53	0.47
		0.66	0.45
		0.66	0.56
		0.66	0.55
		0.66	0.5
		0.66	0.45
		0.66	0.7
		0.47	0.44
		0.47
		0.47
		0.15
		0.15
		0.15
		0.41
		0.41
		0.41
		0.6
		0.6
		0.6
		0.66
		0.66
		0.66
		0.67
		0.67
		0.67
		0.84
		0.84
		0.84
		0.64
		0.64
		0.64
		0.85
		0.85
		0.85
		0.53
		0.53
		0.53
		0.55
		0.55
		0.55
		0.61
		0.61
		0.61
		0.31
		0.31
		0.31
		0.9
		0.9
		0.9
		0.96
		0.96
		0.96
		0.75
		0.75
		0.75
		0.64
		0.64
		0.64
		0.41
		0.41
		0.41
		0.64
		0.64
		0.64
		0.49
		0.49
		0.49
		0.61
		0.61
		0.61
		0.45
		0.45
		0.45
		0.42
		0.42
		0.42
		0.43
		0.43
		0.43
		0.9
		0.9
		0.9
		0.55
		0.55
		0.55
		0.82
		0.82
		0.82
		0.77
		0.77
		0.77
		0.31
		0.31
		0.31
		0.92
		0.92
		0.92
		0.74
		0.74
		0.74
		0.61
		0.61
		0.61
		0.68
		0.68
		0.68
		0.91
		0.91
		0.91
		0.22
		0.22
		0.22
		0.35
		0.35
		0.35
		0.76
		0.76
		0.76
		0.91
		0.91
		0.91
		0.37
		0.37
		0.37
		0.87
		0.87
		0.87
		0.4
		0.4
		0.4
		0.46
		0.46
		0.46
		0.57
		0.57
		0.57
		0.6
		0.6
		0.6
		0.56
		0.56
		0.56
		0.83
		0.83
		0.83
		0.77
		0.77
		0.77
		0.58
		0.58
		0.58
		0.55
		0.55
		0.55
		0.68
		0.68
		0.68
		0.43
		0.43
		0.43
		0.55
		0.55
		0.55
		0.65
		0.65
		0.65
		0.78
		0.78
		0.78
		0.46
		0.46
		0.46
		0.17
		0.17
		0.17
		1.13
		1.13
		1.13
		0.79
		0.79
		0.79
		0.67
		0.67
		0.67
		0.65
		0.65
		0.65
		0.52
		0.52
		0.52
		0.79
		0.79
		0.79
		0.88
		0.88
		0.88
		0.69
		0.69
		0.69
		0.87
		0.87
		0.87
		0.66
		0.66
		0.66
		0.6
		0.6
		0.6
		0.54
		0.54
		0.54
		0.63
		0.63
		0.63
		0.18
		0.18
		0.18
		0.25
		0.25
		0.25
		0.21
		0.21
		0.21
		0.65
		0.65
		0.65
		0.34
		0.34
		0.34
		0.56
		0.56
		0.56
		0.2
		0.2
		0.2
		0.14
		0.14
		0.14
		0.55
		0.55
		0.55
		0.43
		0.43
		0.43
		0.39
		0.39
		0.39
		0.66
		0.66
		0.66
		0.82
		0.82
		0.82
		0.5
		0.5
		0.5
		0.65
		0.65
		0.65
		0.91
		0.91
		0.91
		0.28
		0.28
		0.28
		0.79
		0.79
		0.79
		0.33
		0.33
		0.33
		0.59
		0.59
		0.59
		0.3
		0.3
		0.3
		0.17
		0.17
		0.17
		0.34
		0.34
		0.34
		0.5
		0.5
		0.5
		0.58
		0.58
		0.58
		0.48
		0.48
		0.48
		1.06
		1.06
		1.06
		0.57
		0.57
		0.57
		0.56
		0.56
		0.56
		0.64
		0.64
		0.64
		0.54
		0.54
		0.54
		0.17
		0.17
		0.17
		0.37
		0.37
		0.37
		0.68
		0.68
		0.68
		1.01
		1.01
		1.01
		0.42
		0.42
		0.42
		0.7
		0.7
		0.7
		0.53
		0.53
		0.53
		0.42
		0.42
		0.42
		0.73
		0.73
		0.73
		0.71
		0.71
		0.71
		0.87
		0.87
		0.87
		0.35
		0.35
		0.35
		0.67
		0.67
		0.67
		0.31
		0.31
		0.31
		0.71
		0.71
		0.71
		0.28
		0.28
		0.28
		0.14
		0.14
		0.14
		0.74
		0.74
		0.74
		0.79
		0.79
		0.79
		1
		1
		1
		0.38
		0.38
		0.38
		0.14
		0.14
		0.14
		0.14
		0.14
		0.14
		0.84
		0.6
		0.32
		0.84
		0.6
		0.32
		0.84
		0.6
		0.32

[truncated: 5 more sheets: Fig. 4F, Fig. 6A, Fig. 6B, Fig. S2, Fig. S4]
